# Supplementary material for: 5-Benzyl-5H-pyrido[3,2-b]indole
Source: Acta Crystallogr Sect E Struct Rep Online. 2011 Aug 17;67(Pt 9):o2341. doi: 10.1107/S1600536811032107 (PMC3200621; doi:10.1107/S1600536811032107)
Supplement: Supplementary file 1 [file e-67-o2341-sup1.cif]

##############################################################################
#                                                                            #
# This CIF contains the data in a paper accepted for publication in          #
# Acta Crystallographica Section E. It conforms to the requirements of       #
# Notes for Authors for Acta Crystallographica Section E, and has been       #
# peer reviewed under the auspices of the IUCr Commission on Journals.       #
#                                                                            #
# Full details of the Crystallographic Information File format               #
# are given in the paper "The Crystallographic Information File (CIF):       #
# a New Standard Archive File for Crystallography" by S. R. Hall, F. H.      #
# Allen and I. D. Brown [Acta Cryst. (1991), A47, 655-685].                  #
#                                                                            #
# The current version of the core CIF dictionary is obtainable from          #
# ftp://ftp.iucr.org/pub/cif_core.dic.                                       #
#                                                                            #
# Software is freely available for graphical display of the structure(s)     #
# in this CIF. For information consult the CIF software page                 #
# http://www.iucr.org/resources/cif/software.                                #
#                                                                            #
# This file may be used for bona fide research purposes within the           #
# scientific community so long as proper attribution is given to the journal # 
# article from which it was obtained.                                        #
#                                                                            #
##############################################################################
data_I
_audit_creation_method     SHELXL-97
_chemical_name_systematic
;
5-Benzyl-5<i>H</i>-pyrido[3,2-<i>b</i>]indole
;
_chemical_name_common     9-Benzyl-\d-carboline
_chemical_formula_moiety     'C18 H14 N2'
_chemical_formula_sum     'C18 H14 N2'
_chemical_formula_iupac     'C18 H14 N2'
_chemical_formula_weight     258.1
_chemical_melting_point     415
_symmetry_cell_setting     monoclinic
_symmetry_space_group_name_H-M     'P 21/n'
_symmetry_space_group_name_Hall     '-P 2yn'
loop_
    _symmetry_equiv_pos_as_xyz
    'x, y, z'
    '-x+1/2, y+1/2, -z+1/2'
    '-x, -y, -z'
    'x-1/2, -y-1/2, z-1/2'
_cell_length_a     11.295(4)
_cell_length_b     10.482(4)
_cell_length_c     11.961(4)
_cell_angle_alpha     90.00
_cell_angle_beta     110.387(11)
_cell_angle_gamma     90.00
_cell_volume     1327.4(8)
_cell_formula_units_Z     4
_cell_measurement_reflns_used     1161
_cell_measurement_theta_min     2.6
_cell_measurement_theta_max     22.3
_cell_measurement_temperature     173(2)
_exptl_crystal_description     plate
_exptl_crystal_colour     colourless
_exptl_crystal_size_max     0.51
_exptl_crystal_size_mid     0.25
_exptl_crystal_size_min     0.02
_exptl_crystal_density_diffrn     1.293
_exptl_crystal_density_meas     ?
_exptl_crystal_density_method     'not measured'
_exptl_crystal_F_000     544
_exptl_absorpt_coefficient_mu     0.077
_exptl_absorpt_correction_type     none
_exptl_special_details
;
^1^H-NMR (400 MHz, CDCl~3~): \d = 8.59 (dd, J = 4.7 Hz, J = 1.2 Hz, 1H, 2-H),
8.43 (d, J = 7.8 Hz, 1H, 9-H), 7.64 (dd, J = 8.2 Hz, J = 1.2 Hz, 1H, 6-H),
7.53 (td, J = 8.3 Hz, J = 1.2 Hz, 1H, 7-H), 7.42 (d, J = 8.2 Hz, 1H, 6-H),
7.26-7.34 (m, 5H, CH), 7.12 (m, 2H, CH), 5.52 (s, 2H, CH~2~). ^13^C-NMR (75
MHz, CDCl~3~): \d = 141.9 (d, C-2), 141.8 (s, C-9b), 141.4 (s, C-5a), 136.5
(s, C-1), 134.0 (s, C-4a), 128.9 (d, C-2), 127.9 (d, C-7), 127.7 (d, C-4),
126.3 (d, C-3), 122.2 (s, C-9a), 120.9 (d, C-3), 120.1 (d, C-9), 120.0 (d,
C-8), 115.8 (d, C-4), 109.2 (d, C-6), 46.5 (t, CH~2~). IR (neat, ATR): \n =
1621 (w), 1588 (w), 1482 (m), 1451 (m), 1412 (s), 1334 (m), 1318 (s), 1242
(w), 1193 (m), 1115 (w), 1012 (w), 913 (w), 845 (m), 781 (s), 742 (vs), 730
(vs), 721 (vs), 695 (s)cm^-1^. FD-MS: m/z = 258.1 [C~18~H~14~N~2~]^+^.
;
_diffrn_ambient_temperature     173(2)
_diffrn_radiation_type     MoK\a
_diffrn_radiation_wavelength     0.71073
_diffrn_radiation_monochromator     graphite
_diffrn_measurement_device_type     'Bruker SMART CCD'
_diffrn_measurement_device     '\k-geometry diffractometer'
_diffrn_measurement_method     'CCD scan'
_diffrn_detector_area_resol_mean     ?
_diffrn_reflns_number     15877
_diffrn_reflns_av_R_equivalents     0.1279
_diffrn_reflns_av_sigmaI/netI     0.0998
_diffrn_reflns_theta_min     2.14
_diffrn_reflns_theta_max     27.92
_diffrn_reflns_theta_full     27.92
_diffrn_measured_fraction_theta_max     0.989
_diffrn_measured_fraction_theta_full     0.989
_diffrn_reflns_limit_h_min     -14
_diffrn_reflns_limit_h_max     14
_diffrn_reflns_limit_k_min     -13
_diffrn_reflns_limit_k_max     13
_diffrn_reflns_limit_l_min     -15
_diffrn_reflns_limit_l_max     15
_diffrn_standards_number     ?
_diffrn_standards_interval_count     ?
_diffrn_standards_interval_time     ?
_diffrn_standards_decay_%     ?
_refine_special_details
;
Refinement of <i>F</i>^2^ against ALL reflections. The weighted <i>R</i>-factor
<i>wR</i> and goodness of fit <i>S</i> are based on <i>F</i>^2^, conventional
<i>R</i>-factors <i>R</i> are based on <i>F</i>, with <i>F</i> set to zero for
negative <i>F</i>^2^. The threshold expression of <i>F</i>^2^ >
\s(<i>F</i>^2^) is used only for calculating <i>R</i>-factors(gt) <i>etc</i>.
and is not relevant to the choice of reflections for refinement.
<i>R</i>-factors based on <i>F</i>^2^ are statistically about twice as large
as those based on <i>F</i>, and <i>R</i>- factors based on ALL data will be
even larger.
;
_reflns_number_total     3149
_reflns_number_gt     1444
_reflns_threshold_expression     I>2sigma(I)
_refine_ls_structure_factor_coef     Fsqd
_refine_ls_matrix_type     full
_refine_ls_R_factor_all     0.1556
_refine_ls_R_factor_gt     0.0546
_refine_ls_wR_factor_ref     0.1487
_refine_ls_wR_factor_obs     0.1124
_refine_ls_goodness_of_fit_ref     0.978
_refine_ls_restrained_S_all     0.978
_refine_ls_number_reflns     3149
_refine_ls_number_parameters     182
_refine_ls_number_restraints     0
_refine_ls_hydrogen_treatment     constr
_refine_ls_weighting_scheme     calc
_refine_ls_weighting_details
         'calc w=1/[\s^2^(Fo^2^)+(0.0558P)^2^+0.2129P] where P=(Fo^2^+2Fc^2^)/3'
_atom_sites_solution_hydrogens     geom
_atom_sites_solution_primary     direct
_atom_sites_solution_secondary     difmap
_refine_ls_shift/su_max     0.000
_refine_ls_shift/su_mean     0.000
_refine_diff_density_max     0.220
_refine_diff_density_min     -0.209
_refine_ls_extinction_method     'SHELXL97 (Sheldrick, 2008)'
_refine_ls_extinction_coef     0.016(2)
_refine_ls_extinction_expression
                                  'Fc^*^=kFc[1+0.001xFc^2^\l^3^/sin(2\q)]^-1/4^'
loop_
    _atom_type_symbol
    _atom_type_description
    _atom_type_scat_dispersion_real
    _atom_type_scat_dispersion_imag
    _atom_type_scat_source
    'C' 'C' 0.0033 0.0016
                         'International Tables Vol C Tables 4.2.6.8 and 6.1.1.4'
    'H' 'H' 0.0000 0.0000
                         'International Tables Vol C Tables 4.2.6.8 and 6.1.1.4'
    'N' 'N' 0.0061 0.0033
                         'International Tables Vol C Tables 4.2.6.8 and 6.1.1.4'
_computing_data_collection     'SMART (Bruker, 2006)'
_computing_cell_refinement     'SAINT (Bruker, 2006)'
_computing_data_reduction     'SAINT (Bruker, 2006)'
_computing_structure_solution     'SIR97 (Altomare <i>et al.</i>, 1999)'
_computing_structure_refinement     'SHELXL97 (Sheldrick, 2008)'
_computing_molecular_graphics     'PLATON (Spek, 2009)'
_computing_publication_material     'PLATON (Spek, 2009)'
loop_
    _atom_site_type_symbol
    _atom_site_label
    _atom_site_fract_x
    _atom_site_fract_y
    _atom_site_fract_z
    _atom_site_U_iso_or_equiv
    _atom_site_adp_type
    _atom_site_calc_flag
    _atom_site_refinement_flags
    _atom_site_occupancy
    _atom_site_symmetry_multiplicity
    _atom_site_disorder_assembly
    _atom_site_disorder_group
    N N1 0.74211(17) 0.47469(18) 0.17200(17) 0.0360(5) Uani d . 1 1 . .
    C C2 0.7372(2) 0.4852(2) 0.2855(2) 0.0334(6) Uani d . 1 1 . .
    C C3 0.8208(2) 0.5471(2) 0.3853(2) 0.0410(6) Uani d . 1 1 . .
    H H3 0.8945 0.5885 0.3825 0.049 Uiso calc R 1 1 . .
    C C4 0.7916(3) 0.5456(2) 0.4876(2) 0.0468(7) Uani d . 1 1 . .
    H H4 0.8463 0.5873 0.5568 0.056 Uiso calc R 1 1 . .
    C C5 0.6848(3) 0.4849(2) 0.4923(2) 0.0501(7) Uani d . 1 1 . .
    H H5 0.6678 0.4861 0.5647 0.060 Uiso calc R 1 1 . .
    C C6 0.6034(2) 0.4233(2) 0.3955(2) 0.0424(7) Uani d . 1 1 . .
    H H6 0.5304 0.3817 0.3998 0.051 Uiso calc R 1 1 . .
    C C7 0.6295(2) 0.4231(2) 0.2914(2) 0.0356(6) Uani d . 1 1 . .
    C C8 0.5662(2) 0.3720(2) 0.1737(2) 0.0365(6) Uani d . 1 1 . .
    N N9 0.45662(19) 0.3047(2) 0.1336(2) 0.0488(6) Uani d . 1 1 . .
    C C10 0.4201(2) 0.2725(3) 0.0174(3) 0.0514(8) Uani d . 1 1 . .
    H H10 0.3436 0.2259 -0.0154 0.062 Uiso calc R 1 1 . .
    C C11 0.4853(3) 0.3021(2) -0.0574(2) 0.0522(8) Uani d . 1 1 . .
    H H11 0.4528 0.2755 -0.1384 0.063 Uiso calc R 1 1 . .
    C C12 0.5981(2) 0.3703(2) -0.0164(2) 0.0452(7) Uani d . 1 1 . .
    H H12 0.6447 0.3914 -0.0664 0.054 Uiso calc R 1 1 . .
    C C13 0.6378(2) 0.4055(2) 0.1036(2) 0.0370(6) Uani d . 1 1 . .
    C C14 0.8358(2) 0.5335(2) 0.1306(2) 0.0409(6) Uani d . 1 1 . .
    H H14A 0.8610 0.6162 0.1719 0.049 Uiso calc R 1 1 . .
    H H14B 0.7963 0.5513 0.0442 0.049 Uiso calc R 1 1 . .
    C C15 0.9524(2) 0.4548(2) 0.1502(2) 0.0360(6) Uani d . 1 1 . .
    C C16 1.0688(2) 0.5125(3) 0.1743(2) 0.0475(7) Uani d . 1 1 . .
    H H16 1.0757 0.6027 0.1820 0.057 Uiso calc R 1 1 . .
    C C17 1.1752(2) 0.4406(3) 0.1872(2) 0.0548(8) Uani d . 1 1 . .
    H H17 1.2544 0.4817 0.2035 0.066 Uiso calc R 1 1 . .
    C C18 1.1675(3) 0.3100(3) 0.1769(2) 0.0583(8) Uani d . 1 1 . .
    H H18 1.2407 0.2606 0.1857 0.070 Uiso calc R 1 1 . .
    C C19 1.0529(3) 0.2523(3) 0.1537(3) 0.0606(9) Uani d . 1 1 . .
    H H19 1.0468 0.1621 0.1471 0.073 Uiso calc R 1 1 . .
    C C20 0.9462(2) 0.3233(3) 0.1399(2) 0.0487(7) Uani d . 1 1 . .
    H H20 0.8673 0.2815 0.1232 0.058 Uiso calc R 1 1 . .
loop_
    _atom_site_aniso_label
    _atom_site_aniso_U_11
    _atom_site_aniso_U_22
    _atom_site_aniso_U_33
    _atom_site_aniso_U_12
    _atom_site_aniso_U_13
    _atom_site_aniso_U_23
    N1 0.0301(11) 0.0362(12) 0.0403(13) -0.0008(9) 0.0106(9) 0.0009(9)
    C2 0.0340(13) 0.0264(13) 0.0380(15) 0.0064(11) 0.0102(11) 0.0032(11)
    C3 0.0415(14) 0.0330(14) 0.0454(17) -0.0039(12) 0.0113(12) 0.0013(12)
    C4 0.0553(17) 0.0366(16) 0.0437(17) -0.0044(14) 0.0113(13) -0.0011(13)
    C5 0.0628(19) 0.0421(16) 0.0487(17) 0.0031(15) 0.0234(15) 0.0025(14)
    C6 0.0381(15) 0.0372(15) 0.0577(19) 0.0002(12) 0.0239(14) 0.0030(13)
    C7 0.0313(13) 0.0277(13) 0.0459(16) 0.0049(11) 0.0112(12) 0.0052(11)
    C8 0.0263(12) 0.0303(14) 0.0499(16) 0.0017(11) 0.0097(11) 0.0029(12)
    N9 0.0354(12) 0.0359(13) 0.0652(16) 0.0046(11) 0.0050(11) 0.0021(12)
    C10 0.0363(15) 0.0358(16) 0.066(2) 0.0038(12) -0.0024(15) -0.0015(14)
    C11 0.0535(18) 0.0396(17) 0.0447(17) 0.0077(15) -0.0066(14) -0.0034(13)
    C12 0.0494(16) 0.0372(15) 0.0442(17) 0.0081(13) 0.0102(13) 0.0032(12)
    C13 0.0295(13) 0.0314(14) 0.0440(16) 0.0058(11) 0.0050(12) -0.0006(12)
    C14 0.0408(14) 0.0394(15) 0.0438(16) -0.0017(12) 0.0161(12) 0.0034(12)
    C15 0.0353(14) 0.0397(15) 0.0324(14) -0.0023(12) 0.0112(11) -0.0013(11)
    C16 0.0444(16) 0.0535(17) 0.0422(16) -0.0130(14) 0.0123(13) -0.0050(13)
    C17 0.0344(15) 0.081(2) 0.0485(18) -0.0076(16) 0.0140(13) -0.0022(16)
    C18 0.0416(17) 0.075(2) 0.061(2) 0.0133(17) 0.0214(14) 0.0001(17)
    C19 0.0534(19) 0.0505(19) 0.084(2) 0.0045(15) 0.0321(17) -0.0043(16)
    C20 0.0379(15) 0.0436(16) 0.0663(19) -0.0008(13) 0.0202(13) -0.0050(14)
_geom_special_details
;
All e.s.d.'s (except the e.s.d. in the dihedral angle between two l.s. planes)
are estimated using the full covariance matrix. The cell e.s.d.'s are taken
into account individually in the estimation of e.s.d.'s in distances, angles
and torsion angles; correlations between e.s.d.'s in cell parameters are only
used when they are defined by crystal symmetry. An approximate (isotropic)
treatment of cell e.s.d.'s is used for estimating e.s.d.'s involving l.s.
planes.
;
loop_
    _geom_bond_atom_site_label_1
    _geom_bond_atom_site_label_2
    _geom_bond_site_symmetry_2
    _geom_bond_distance
    _geom_bond_publ_flag
    N1 C2 . 1.382(3) ?
    N1 C13 . 1.383(3) ?
    N1 C14 . 1.453(3) ?
    C2 C3 . 1.397(3) ?
    C2 C7 . 1.403(3) ?
    C3 C4 . 1.373(3) ?
    C3 H3 . 0.9500 ?
    C4 C5 . 1.382(4) ?
    C4 H4 . 0.9500 ?
    C5 C6 . 1.365(3) ?
    C5 H5 . 0.9500 ?
    C6 C7 . 1.376(3) ?
    C6 H6 . 0.9500 ?
    C7 C8 . 1.442(3) ?
    C8 N9 . 1.358(3) ?
    C8 C13 . 1.398(3) ?
    N9 C10 . 1.348(3) ?
    C10 C11 . 1.378(4) ?
    C10 H10 . 0.9500 ?
    C11 C12 . 1.393(4) ?
    C11 H11 . 0.9500 ?
    C12 C13 . 1.395(3) ?
    C12 H12 . 0.9500 ?
    C14 C15 . 1.502(3) ?
    C14 H14A . 0.9900 ?
    C14 H14B . 0.9900 ?
    C15 C16 . 1.383(3) ?
    C15 C20 . 1.384(3) ?
    C16 C17 . 1.380(4) ?
    C16 H16 . 0.9500 ?
    C17 C18 . 1.374(4) ?
    C17 H17 . 0.9500 ?
    C18 C19 . 1.366(4) ?
    C18 H18 . 0.9500 ?
    C19 C20 . 1.376(4) ?
    C19 H19 . 0.9500 ?
    C20 H20 . 0.9500 ?
loop_
    _geom_angle_atom_site_label_1
    _geom_angle_atom_site_label_2
    _geom_angle_atom_site_label_3
    _geom_angle_site_symmetry_1
    _geom_angle_site_symmetry_3
    _geom_angle
    _geom_angle_publ_flag
    C2 N1 C13 . . 107.80(19) ?
    C2 N1 C14 . . 125.75(19) ?
    C13 N1 C14 . . 126.3(2) ?
    N1 C2 C3 . . 129.1(2) ?
    N1 C2 C7 . . 110.2(2) ?
    C3 C2 C7 . . 120.8(2) ?
    C4 C3 C2 . . 117.1(2) ?
    C4 C3 H3 . . 121.4 ?
    C2 C3 H3 . . 121.4 ?
    C3 C4 C5 . . 121.7(2) ?
    C3 C4 H4 . . 119.1 ?
    C5 C4 H4 . . 119.1 ?
    C6 C5 C4 . . 121.5(3) ?
    C6 C5 H5 . . 119.2 ?
    C4 C5 H5 . . 119.2 ?
    C5 C6 C7 . . 118.4(2) ?
    C5 C6 H6 . . 120.8 ?
    C7 C6 H6 . . 120.8 ?
    C6 C7 C2 . . 120.5(2) ?
    C6 C7 C8 . . 133.9(2) ?
    C2 C7 C8 . . 105.5(2) ?
    N9 C8 C13 . . 124.4(2) ?
    N9 C8 C7 . . 128.3(2) ?
    C13 C8 C7 . . 107.4(2) ?
    C10 N9 C8 . . 114.1(2) ?
    N9 C10 C11 . . 124.9(3) ?
    N9 C10 H10 . . 117.5 ?
    C11 C10 H10 . . 117.5 ?
    C10 C11 C12 . . 121.1(3) ?
    C10 C11 H11 . . 119.4 ?
    C12 C11 H11 . . 119.4 ?
    C11 C12 C13 . . 115.1(3) ?
    C11 C12 H12 . . 122.4 ?
    C13 C12 H12 . . 122.4 ?
    N1 C13 C12 . . 130.5(2) ?
    N1 C13 C8 . . 109.2(2) ?
    C12 C13 C8 . . 120.3(2) ?
    N1 C14 C15 . . 114.7(2) ?
    N1 C14 H14A . . 108.6 ?
    C15 C14 H14A . . 108.6 ?
    N1 C14 H14B . . 108.6 ?
    C15 C14 H14B . . 108.6 ?
    H14A C14 H14B . . 107.6 ?
    C16 C15 C20 . . 118.0(2) ?
    C16 C15 C14 . . 120.7(2) ?
    C20 C15 C14 . . 121.2(2) ?
    C17 C16 C15 . . 120.7(3) ?
    C17 C16 H16 . . 119.6 ?
    C15 C16 H16 . . 119.6 ?
    C18 C17 C16 . . 120.6(3) ?
    C18 C17 H17 . . 119.7 ?
    C16 C17 H17 . . 119.7 ?
    C19 C18 C17 . . 119.0(3) ?
    C19 C18 H18 . . 120.5 ?
    C17 C18 H18 . . 120.5 ?
    C18 C19 C20 . . 120.9(3) ?
    C18 C19 H19 . . 119.6 ?
    C20 C19 H19 . . 119.6 ?
    C19 C20 C15 . . 120.8(3) ?
    C19 C20 H20 . . 119.6 ?
    C15 C20 H20 . . 119.6 ?
loop_
    _geom_torsion_atom_site_label_1
    _geom_torsion_atom_site_label_2
    _geom_torsion_atom_site_label_3
    _geom_torsion_atom_site_label_4
    _geom_torsion_site_symmetry_1
    _geom_torsion_site_symmetry_2
    _geom_torsion_site_symmetry_3
    _geom_torsion_site_symmetry_4
    _geom_torsion
    _geom_torsion_publ_flag
    C13 N1 C2 C3 . . . . -179.4(2) ?
    C14 N1 C2 C3 . . . . -3.2(4) ?
    C13 N1 C2 C7 . . . . -0.1(2) ?
    C14 N1 C2 C7 . . . . 176.1(2) ?
    N1 C2 C3 C4 . . . . 178.4(2) ?
    C7 C2 C3 C4 . . . . -0.8(3) ?
    C2 C3 C4 C5 . . . . 0.4(4) ?
    C3 C4 C5 C6 . . . . 0.2(4) ?
    C4 C5 C6 C7 . . . . -0.3(4) ?
    C5 C6 C7 C2 . . . . -0.2(4) ?
    C5 C6 C7 C8 . . . . -178.6(2) ?
    N1 C2 C7 C6 . . . . -178.6(2) ?
    C3 C2 C7 C6 . . . . 0.7(4) ?
    N1 C2 C7 C8 . . . . 0.1(2) ?
    C3 C2 C7 C8 . . . . 179.5(2) ?
    C6 C7 C8 N9 . . . . -0.8(4) ?
    C2 C7 C8 N9 . . . . -179.3(2) ?
    C6 C7 C8 C13 . . . . 178.4(3) ?
    C2 C7 C8 C13 . . . . -0.1(2) ?
    C13 C8 N9 C10 . . . . -0.6(3) ?
    C7 C8 N9 C10 . . . . 178.5(2) ?
    C8 N9 C10 C11 . . . . 0.5(4) ?
    N9 C10 C11 C12 . . . . -0.1(4) ?
    C10 C11 C12 C13 . . . . -0.3(4) ?
    C2 N1 C13 C12 . . . . 178.9(2) ?
    C14 N1 C13 C12 . . . . 2.8(4) ?
    C2 N1 C13 C8 . . . . 0.1(2) ?
    C14 N1 C13 C8 . . . . -176.1(2) ?
    C11 C12 C13 N1 . . . . -178.6(2) ?
    C11 C12 C13 C8 . . . . 0.2(3) ?
    N9 C8 C13 N1 . . . . 179.3(2) ?
    C7 C8 C13 N1 . . . . 0.0(3) ?
    N9 C8 C13 C12 . . . . 0.3(4) ?
    C7 C8 C13 C12 . . . . -179.0(2) ?
    C2 N1 C14 C15 . . . . 88.4(3) ?
    C13 N1 C14 C15 . . . . -96.1(3) ?
    N1 C14 C15 C16 . . . . -146.8(2) ?
    N1 C14 C15 C20 . . . . 35.9(3) ?
    C20 C15 C16 C17 . . . . 0.2(4) ?
    C14 C15 C16 C17 . . . . -177.2(2) ?
    C15 C16 C17 C18 . . . . -0.3(4) ?
    C16 C17 C18 C19 . . . . -0.1(4) ?
    C17 C18 C19 C20 . . . . 0.5(4) ?
    C18 C19 C20 C15 . . . . -0.5(4) ?
    C16 C15 C20 C19 . . . . 0.2(4) ?
    C14 C15 C20 C19 . . . . 177.6(2) ?
data_global
_journal_date_recd_electronic     2011-08-08
_journal_date_accepted     2011-08-08
_journal_name_full     'Acta Crystallographica, Section E'
_journal_year     2011
_journal_volume     67
_journal_issue      9
_journal_page_first     o2341
_journal_page_last     o2341
_journal_paper_category     QO
_journal_coeditor_code     BT5607
_publ_contact_author_name     'Detert, Heiner'
_publ_contact_author_address
;
University Mainz
Duesbergweg 10-14
55099 Mainz
Germany
;
_publ_contact_author_email     'detert@uni-mainz.de'
_publ_contact_author_fax     '+496131-3925338'
_publ_contact_author_phone     '+496131-3924189'
_publ_section_title
;
5-Benzyl-5<i>H</i>-pyrido[3,2-<i>b</i>]indole
;
loop_
    _publ_author_name
    _publ_author_address
    'Julien Letessier'
;
University Mainz
Duesbergweg 10-14
55099 Mainz
Germany
;
    'Schollmeyer, Dieter'
;
University Mainz
Duesbergweg 10-14
55099 Mainz
Germany
;
    'Detert, Heiner'
;
University Mainz
Duesbergweg 10-14
55099 Mainz
Germany
;
_publ_section_synopsis     .
