# Supplementary material for: 5-Benzyl-5H-pyrido[3,2-b]indole
Source: Acta Crystallogr Sect E Struct Rep Online. 2011 Aug 17;67(Pt 9):o2341. doi: 10.1107/S1600536811032107 (PMC3200621; doi:10.1107/S1600536811032107)
Supplement: Supplementary file 2 [file e-67-o2341-Isup2.hkl]

# 
# h,k,l, Fc-squared, Fo-squared, sigma(Fo-squared) and status flag 
# 
data_I
_shelx_title ' jl1 in P2(1)/n' 
_shelx_refln_list_code          4 
_shelx_F_calc_maximum      132.72 
_exptl_crystal_F_000       544.00 
_reflns_d_resolution_high  0.7589 
 
loop_ 
 _symmetry_equiv_pos_as_xyz 
 'x, y, z' 
 '-x+1/2, y+1/2, -z+1/2' 
 '-x, -y, -z' 
 'x-1/2, -y-1/2, z-1/2' 
 
_cell_length_a    11.2946 
_cell_length_b    10.4824 
_cell_length_c    11.9610 
_cell_angle_alpha  90.000 
_cell_angle_beta  110.387 
_cell_angle_gamma  90.000 
 
_shelx_F_squared_multiplier     1.000 
 
loop_ 
 _refln_index_h 
 _refln_index_k 
 _refln_index_l 
 _refln_F_squared_calc 
 _refln_F_squared_meas 
 _refln_F_squared_sigma 
 _refln_observed_status 
   2   0   0      109.48      116.92      7.86 o 
   4   0   0      253.05      271.58     20.69 o 
   6   0   0      156.52      179.31     10.40 o 
   8   0   0      486.72      445.70     15.36 o 
  10   0   0      377.11      376.93     17.29 o 
  12   0   0       20.38       29.32     14.70 o 
   1   1   0       50.12       47.79      2.62 o 
   2   1   0     2804.90     2617.83     35.03 o 
   3   1   0      108.16       94.03      5.22 o 
   4   1   0     2035.03     1825.07     22.92 o 
   5   1   0     1011.98      957.24     14.80 o 
   6   1   0      444.21      411.50      9.96 o 
   7   1   0       50.28       59.23      7.61 o 
   8   1   0       15.96       17.06      6.10 o 
   9   1   0      674.47      631.59     13.36 o 
  10   1   0       12.12       14.40      7.67 o 
  11   1   0       73.19       96.85     10.16 o 
  12   1   0        0.11       -3.13      9.21 o 
  13   1   0        7.76       13.09     14.69 o 
   0   2   0     8902.59     9611.20    186.72 o 
   1   2   0      326.01      320.80      6.87 o 
   2   2   0    14125.03    15129.09    150.87 o 
   3   2   0     3777.18     3778.59     42.32 o 
   4   2   0       23.60       17.73      4.46 o 
   5   2   0      308.18      316.06     12.36 o 
   6   2   0        3.65       -5.04      5.04 o 
   7   2   0      755.18      700.05     13.35 o 
   8   2   0       43.90       54.73      7.30 o 
   9   2   0       36.03       38.30      8.74 o 
  10   2   0        3.14        1.92      7.87 o 
  11   2   0        1.60        5.26      7.63 o 
  12   2   0       18.66       11.47      9.58 o 
  13   2   0       70.11       71.94     14.45 o 
   1   3   0     4648.44     4605.19     50.15 o 
   2   3   0    11258.82    12065.47    119.62 o 
   3   3   0      653.83      614.53     10.28 o 
   4   3   0      428.95      418.08     13.65 o 
   5   3   0       51.31       45.00      5.19 o 
   6   3   0       99.56      135.92      6.91 o 
   7   3   0       32.13       39.30      5.53 o 
   8   3   0       27.60       27.37      6.75 o 
   9   3   0       87.69       94.88      9.45 o 
  10   3   0        0.50       -8.30      8.30 o 
  11   3   0       16.78       17.08     10.36 o 
  12   3   0        2.87       -9.29      9.55 o 
  13   3   0        1.76        2.73     10.77 o 
   0   4   0     3376.46     3226.97     66.23 o 
   1   4   0      234.46      254.53      8.09 o 
   2   4   0     1013.58      958.06     12.58 o 
   3   4   0     1186.02     1170.80     16.29 o 
   4   4   0     1368.34     1389.75     20.41 o 
   5   4   0      363.73      359.82     11.49 o 
   6   4   0       10.17        8.58      5.55 o 
   7   4   0      142.92      180.74     12.34 o 
   8   4   0       83.21       88.87      8.51 o 
   9   4   0      286.48      274.45     16.39 o 
  10   4   0       66.91       61.47     11.16 o 
  11   4   0        2.13        5.68     10.45 o 
  12   4   0       44.76       46.63     12.07 o 
  13   4   0        3.57       -9.72     10.28 o 
   1   5   0      288.67      325.26      7.08 o 
   2   5   0      607.01      575.24      9.85 o 
   3   5   0      629.03      654.63     10.41 o 
   4   5   0     1751.42     1696.03     24.14 o 
   5   5   0      790.52      794.79     14.76 o 
   6   5   0       25.92       38.91      6.33 o 
   7   5   0       45.36       42.68      8.73 o 
   8   5   0       27.87       37.18      9.28 o 
   9   5   0       30.99       14.91     13.25 o 
  10   5   0       15.81        4.74     11.02 o 
  11   5   0        1.50        3.47     10.39 o 
  12   5   0        1.93      -11.29     11.29 o 
   0   6   0        4.62       -2.69      8.86 o 
   1   6   0      537.41      547.24      9.45 o 
   2   6   0       54.66       72.57      4.61 o 
   3   6   0      465.83      481.35      8.60 o 
   4   6   0      960.75      994.36     15.20 o 
   5   6   0      101.86       96.84     12.20 o 
   6   6   0       13.35        5.63      7.56 o 
   7   6   0      234.70      224.82     12.17 o 
   8   6   0       45.60       43.94      9.92 o 
   9   6   0       93.83       71.89     11.07 o 
  10   6   0       30.56       10.66     10.69 o 
  11   6   0        0.64       -5.45     10.51 o 
  12   6   0       32.34       22.65     13.50 o 
   1   7   0      103.91      107.99      5.85 o 
   2   7   0       35.83       50.55      4.73 o 
   3   7   0      172.32      186.47      7.50 o 
   4   7   0     2050.66     2004.56     32.64 o 
   5   7   0      252.14      292.06     12.49 o 
   6   7   0        1.14       -6.56     11.11 o 
   7   7   0       76.37       86.12     12.01 o 
   8   7   0       46.40       43.48     10.19 o 
   9   7   0       13.45        5.11     10.90 o 
  10   7   0       42.30       31.48     12.57 o 
  11   7   0        7.56       -5.23     14.10 o 
  12   7   0       14.74      -12.79     36.75 o 
   0   8   0       65.69       77.35      9.05 o 
   1   8   0        0.02       -1.67      5.05 o 
   2   8   0        9.65        1.85      5.29 o 
   3   8   0        3.06        5.23      5.77 o 
   4   8   0        0.09       -1.62      7.50 o 
   5   8   0      966.87      984.21     21.89 o 
   6   8   0      395.15      383.25     17.79 o 
   7   8   0        0.00       -9.83      9.83 o 
   8   8   0        0.30       13.47     12.66 o 
   9   8   0        0.01       -1.79     11.63 o 
  10   8   0        0.02       -3.73     14.56 o 
  11   8   0       36.63       37.77     14.48 o 
   1   9   0      306.91      297.95      9.83 o 
   2   9   0       17.06       -5.40     10.46 o 
   3   9   0       68.96       86.07     15.26 o 
   4   9   0        3.01        0.59     21.49 o 
   5   9   0       57.40       46.38     13.55 o 
   6   9   0      377.97      401.97     25.19 o 
   7   9   0       64.43       71.32     13.34 o 
   8   9   0        0.33        0.07     15.20 o 
   9   9   0       28.75       33.88     17.76 o 
  10   9   0        3.61      -12.72     13.22 o 
   0  10   0        4.02       -0.69      9.80 o 
   1  10   0       13.18        2.78      7.30 o 
   2  10   0       16.95        7.46     11.15 o 
   3  10   0      103.16       89.48     11.27 o 
   4  10   0        0.07       -2.40      9.89 o 
   5  10   0      136.29      159.87     14.77 o 
   6  10   0        0.28        4.67     13.90 o 
   7  10   0        0.19       -3.38     12.39 o 
   8  10   0       76.97      106.37     17.92 o 
   9  10   0        0.09       22.48     14.24 o 
   1  11   0       11.82        0.30      9.18 o 
   2  11   0        1.81       -6.10      9.47 o 
   3  11   0       94.39       81.24     12.59 o 
   4  11   0       71.22       92.73     15.98 o 
   5  11   0      103.50      132.16     16.14 o 
   6  11   0        0.08        4.33     12.28 o 
   7  11   0       59.34       63.54     38.15 o 
   8  11   0       10.43       17.88     14.20 o 
   0  12   0       30.98       25.85     16.76 o 
   1  12   0       66.43       72.05     12.51 o 
   2  12   0        1.12        6.16     10.98 o 
   3  12   0       34.92       19.95     11.41 o 
   4  12   0       20.90       -2.75     21.73 o 
   5  12   0       18.87        9.53     19.99 o 
   6  12   0        4.24       -7.09     13.73 o 
   1  13   0       11.70       -3.00     11.44 o 
   2  13   0        0.11      -19.31     19.31 o 
   3  13   0       91.86       95.82     20.57 o 
   4  13   0        9.60       11.35     27.08 o 
 -13   0   1        0.30       -9.25     14.48 o 
 -11   0   1        2.34        2.66     14.30 o 
  -9   0   1      826.34      719.06     19.83 o 
  -7   0   1      667.13      602.12     15.92 o 
  -5   0   1       11.46       18.10      8.49 o 
  -3   0   1       77.04       85.24      9.11 o 
  -1   0   1     7187.08     6762.53    137.70 o 
   1   0   1     2246.86     2328.74    127.64 o 
   3   0   1      362.52      307.49     10.67 o 
   5   0   1       99.57      110.91      8.38 o 
   7   0   1      330.28      335.98     13.05 o 
   9   0   1        6.62       -1.35     10.03 o 
  11   0   1        6.93      -10.97     13.36 o 
  13   0   1       35.88       38.50     57.46 o 
 -14   1   1       16.00        3.67     11.44 o 
 -13   1   1       18.26        7.01     10.70 o 
 -12   1   1        9.80       19.65      9.25 o 
 -11   1   1        7.63       16.43      8.65 o 
 -10   1   1      114.45      116.15      9.37 o 
  -9   1   1       70.28       77.91     13.11 o 
  -8   1   1      137.79      141.08      9.97 o 
  -7   1   1      115.41      110.04      8.01 o 
  -6   1   1      440.11      410.97      9.89 o 
  -5   1   1       15.14       17.74      5.26 o 
  -4   1   1        5.83        0.48      4.30 o 
  -3   1   1       95.59       81.89      4.67 o 
  -2   1   1     8113.71     7801.36    110.46 o 
  -1   1   1        8.01        9.77      1.87 o 
   0   1   1     1103.42     1075.36     18.54 o 
   1   1   1      118.96      110.58      4.55 o 
   2   1   1       75.82       72.14      4.24 o 
   3   1   1      414.36      385.23      8.76 o 
   4   1   1        0.29       -1.68      6.19 o 
   5   1   1      586.10      550.58     10.95 o 
   6   1   1        0.06       -1.02      5.73 o 
   7   1   1      103.39      111.86      6.93 o 
   8   1   1      142.82      165.80      8.33 o 
   9   1   1       23.12       21.26      7.32 o 
  10   1   1      261.90      268.82     12.22 o 
  11   1   1       11.28       24.02     11.11 o 
  12   1   1       61.53       64.43     13.00 o 
  13   1   1       11.85       17.73     11.32 o 
 -14   2   1        4.39       -9.43     23.74 o 
 -13   2   1        2.30        6.83      9.15 o 
 -12   2   1        0.20        7.69      9.26 o 
 -11   2   1       91.64       86.11      9.81 o 
 -10   2   1       52.13       37.05     10.21 o 
  -9   2   1      358.08      346.75     13.07 o 
  -8   2   1        4.50       -4.22      6.26 o 
  -7   2   1        2.42        7.06      5.54 o 
  -6   2   1      173.44      190.20      7.51 o 
  -5   2   1      353.60      331.08      9.64 o 
  -4   2   1       36.71       30.77      4.27 o 
  -3   2   1      549.73      484.36      8.03 o 
  -2   2   1      205.08      174.27      6.15 o 
  -1   2   1      486.62      419.89      7.21 o 
   0   2   1     7984.54     8239.18    101.56 o 
   1   2   1    15119.24    17192.18    216.05 o 
   2   2   1       85.15       86.15      6.08 o 
   3   2   1        1.83       -3.88      3.88 o 
   4   2   1      568.49      612.06     12.30 o 
   5   2   1       32.61       40.74      5.05 o 
   6   2   1      681.37      692.57     12.59 o 
   7   2   1       21.81       26.87      5.96 o 
   8   2   1       14.38       22.28      6.61 o 
   9   2   1       98.15       89.74      8.55 o 
  10   2   1      158.73      149.81     10.01 o 
  11   2   1        0.36       -8.14      8.14 o 
  12   2   1       31.16       16.09     10.36 o 
  13   2   1        6.37       34.97     11.03 o 
 -13   3   1       46.18       52.79     12.19 o 
 -12   3   1        6.70       -8.04      9.32 o 
 -11   3   1        3.35       -6.52      8.91 o 
 -10   3   1        5.72       -7.46      7.56 o 
  -9   3   1        4.53        6.73      7.63 o 
  -8   3   1        0.00       -5.95      5.95 o 
  -7   3   1       12.23       11.30      4.94 o 
  -6   3   1       22.48       19.05      5.32 o 
  -5   3   1     1188.00     1239.33     16.40 o 
  -4   3   1      497.19      496.26      9.02 o 
  -3   3   1     2723.12     2587.45     28.24 o 
  -2   3   1      188.05      188.02      8.36 o 
  -1   3   1      118.47      135.51      6.38 o 
   0   3   1     5480.42     5468.78     58.98 o 
   1   3   1     6565.05     6851.94     78.96 o 
   2   3   1      158.97      195.34      7.34 o 
   3   3   1        1.24       -2.20      4.11 o 
   4   3   1      236.93      226.49      6.94 o 
   5   3   1       80.12       90.21      5.53 o 
   6   3   1      133.70      141.60      6.80 o 
   7   3   1       75.20       74.51      6.74 o 
   8   3   1      231.00      228.70     15.17 o 
   9   3   1       10.42       -3.85      7.57 o 
  10   3   1      127.37      116.99     13.24 o 
  11   3   1       51.41       22.68      9.86 o 
  12   3   1       25.19       18.67     10.37 o 
  13   3   1        0.01       17.29     11.38 o 
 -13   4   1       64.61       55.47     13.44 o 
 -12   4   1        6.41       -0.25     11.17 o 
 -11   4   1        4.92        2.89      9.36 o 
 -10   4   1        0.17       -5.56      7.49 o 
  -9   4   1      148.47      118.76      9.06 o 
  -8   4   1       79.02       86.47      7.76 o 
  -7   4   1       67.07       79.93      8.23 o 
  -6   4   1      124.92      131.13      7.02 o 
  -5   4   1        6.90       11.71      4.54 o 
  -4   4   1      407.83      366.96      8.10 o 
  -3   4   1     1079.31     1084.76     14.27 o 
  -2   4   1       40.98       29.06      5.09 o 
  -1   4   1      126.64      142.58      4.64 o 
   0   4   1       70.78       82.29      4.81 o 
   1   4   1      626.48      614.51      9.93 o 
   2   4   1      270.57      262.97     12.52 o 
   3   4   1     3589.90     3651.03     45.82 o 
   4   4   1      289.27      286.08     14.09 o 
   5   4   1       30.75       38.50      5.33 o 
   6   4   1       21.37       31.02      5.13 o 
   7   4   1       12.85        9.02      7.19 o 
   8   4   1      722.57      682.49     18.38 o 
   9   4   1        1.65       16.03      9.26 o 
  10   4   1       12.06       10.22     10.41 o 
  11   4   1        1.10        1.07     10.65 o 
  12   4   1       20.09       17.83     10.55 o 
 -13   5   1       13.85       25.35     14.51 o 
 -12   5   1        2.39       18.78     12.10 o 
 -11   5   1        6.04        1.82     10.36 o 
 -10   5   1       18.55       16.48     10.30 o 
  -9   5   1        6.04        0.07      9.05 o 
  -8   5   1       85.64       79.45      8.68 o 
  -7   5   1        0.07       -0.60      6.56 o 
  -6   5   1        6.85        8.45      5.84 o 
  -5   5   1        0.17        3.53      5.40 o 
  -4   5   1        1.61       -2.50      4.46 o 
  -3   5   1       39.77       44.34      4.43 o 
  -2   5   1       57.95       77.92      4.29 o 
  -1   5   1       35.23       48.34      4.56 o 
   0   5   1      534.39      526.67      9.52 o 
   1   5   1       55.44       66.58      4.65 o 
   2   5   1     2188.11     2241.58     27.31 o 
   3   5   1     2433.74     2438.93     32.66 o 
   4   5   1      584.86      567.18     12.00 o 
   5   5   1        4.17        1.72      4.95 o 
   6   5   1       87.31       91.06      8.89 o 
   7   5   1       95.24       95.72     14.25 o 
   8   5   1       26.86       23.24      9.28 o 
   9   5   1      140.88      129.12     14.26 o 
  10   5   1        2.24      -11.35     11.35 o 
  11   5   1        8.86       10.13     12.23 o 
  12   5   1        2.64        2.95     11.69 o 
 -12   6   1        0.20        8.69     12.44 o 
 -11   6   1       33.91       44.72     13.29 o 
 -10   6   1       35.10       28.02     10.73 o 
  -9   6   1       43.71       40.90     10.09 o 
  -8   6   1        2.43        4.35      8.40 o 
  -7   6   1       11.71        6.35     10.79 o 
  -6   6   1       34.27       31.88      6.61 o 
  -5   6   1      235.56      242.13      8.73 o 
  -4   6   1      702.58      661.52     12.29 o 
  -3   6   1       21.15       29.82      3.83 o 
  -2   6   1      620.55      620.57      9.11 o 
  -1   6   1        6.71        7.93      4.28 o 
   0   6   1      288.38      275.42      7.56 o 
   1   6   1       16.78       20.81      4.26 o 
   2   6   1     1350.07     1304.46     18.15 o 
   3   6   1     1125.66     1197.49     19.30 o 
   4   6   1       45.99       57.82      6.31 o 
   5   6   1      373.64      360.48     13.28 o 
   6   6   1      363.99      337.98     15.61 o 
   7   6   1        0.05       -3.52      7.83 o 
   8   6   1       66.65       58.73     12.40 o 
   9   6   1       20.80        5.54     14.81 o 
  10   6   1       33.98       35.93     11.19 o 
  11   6   1       26.52       -6.11     11.04 o 
  12   6   1        4.35       -0.20     11.89 o 
 -12   7   1       16.65       21.93     13.83 o 
 -11   7   1        0.01       -0.44     12.81 o 
 -10   7   1        1.71       12.48     11.73 o 
  -9   7   1       38.61       33.21     11.50 o 
  -8   7   1        1.50       -6.03     17.56 o 
  -7   7   1        9.58        0.47      9.41 o 
  -6   7   1       46.05       67.17     14.35 o 
  -5   7   1       51.92       28.12      6.58 o 
  -4   7   1        7.84       17.85      5.73 o 
  -3   7   1        0.16        1.95      3.93 o 
  -2   7   1      103.35      123.14      5.60 o 
  -1   7   1       35.67       31.21      5.25 o 
   0   7   1        9.41       -8.02      8.02 o 
   1   7   1       29.12       31.39      7.27 o 
   2   7   1        0.01        0.68      5.30 o 
   3   7   1       25.94       40.25      8.18 o 
   4   7   1      335.85      338.76     13.15 o 
   5   7   1      471.55      484.93     15.42 o 
   6   7   1      570.38      543.62     16.51 o 
   7   7   1       19.73       33.50      9.54 o 
   8   7   1       37.59       31.38     10.48 o 
   9   7   1        5.79       20.16     10.62 o 
  10   7   1       46.22       57.75     12.16 o 
  11   7   1        2.00       13.42     13.11 o 
 -11   8   1        8.63        8.38     13.60 o 
 -10   8   1        1.28      -11.25     11.25 o 
  -9   8   1        3.75      -10.22     11.12 o 
  -8   8   1       24.56        9.46     11.00 o 
  -7   8   1        1.80       -3.93      9.88 o 
  -6   8   1       34.30       45.05     16.75 o 
  -5   8   1      224.36      232.12     13.23 o 
  -4   8   1       71.39       75.85     14.43 o 
  -3   8   1      238.68      230.48      8.26 o 
  -2   8   1       11.08        5.03      7.14 o 
  -1   8   1       12.24       15.99      5.84 o 
   0   8   1       17.81       15.12      6.46 o 
   1   8   1        0.19       -2.28      5.32 o 
   2   8   1       20.37       16.77      5.42 o 
   3   8   1       76.71       87.59      9.11 o 
   4   8   1      802.54      832.56     19.68 o 
   5   8   1      343.04      377.20     18.33 o 
   6   8   1      150.31      179.27     13.30 o 
   7   8   1        2.19       -9.98      9.98 o 
   8   8   1        3.09       -6.24     11.08 o 
   9   8   1        0.06      -11.58     11.58 o 
  10   8   1       12.25      -11.89     11.89 o 
  11   8   1       20.38       70.15     42.28 o 
 -10   9   1        5.56      -12.00     12.00 o 
  -9   9   1        4.00       10.24     12.64 o 
  -8   9   1        1.58      -10.66     10.66 o 
  -7   9   1        9.72       -8.08     11.13 o 
  -6   9   1        6.16       21.10     11.00 o 
  -5   9   1        0.07        0.33      9.88 o 
  -4   9   1        0.14       -3.03      8.43 o 
  -3   9   1       80.79      100.84      8.85 o 
  -2   9   1       52.93       41.67      9.14 o 
  -1   9   1       49.65       45.25      7.47 o 
   0   9   1      129.09      147.14      9.37 o 
   1   9   1        0.97       -6.23      6.23 o 
   2   9   1       35.76       48.57      7.12 o 
   3   9   1        5.54       -6.98      6.98 o 
   4   9   1      154.10      170.82     11.72 o 
   5   9   1      295.14      299.43     16.79 o 
   6   9   1      157.57      155.05     16.23 o 
   7   9   1       50.93       44.10     12.90 o 
   8   9   1        0.05        5.91     12.03 o 
   9   9   1        9.30        2.97     12.84 o 
  10   9   1       13.96       -4.70     15.64 o 
  -9  10   1        1.06       14.26     13.73 o 
  -8  10   1        7.13       11.34     18.22 o 
  -7  10   1        0.50       -5.81     12.07 o 
  -6  10   1       28.46       51.64     12.62 o 
  -5  10   1        6.70       -9.53     10.63 o 
  -4  10   1       49.36       29.29     13.49 o 
  -3  10   1       29.59       21.50      8.99 o 
  -2  10   1       72.20       67.96     11.20 o 
  -1  10   1       27.36       16.01      7.71 o 
   0  10   1       16.94       18.26      7.89 o 
   1  10   1       38.94       31.70      7.98 o 
   2  10   1        3.13       16.04     13.84 o 
   3  10   1      149.33      143.46     17.65 o 
   4  10   1      300.06      314.91     20.73 o 
   5  10   1        0.00       -6.68     10.83 o 
   6  10   1      146.04       95.15     17.18 o 
   7  10   1      154.15      159.90     16.14 o 
   8  10   1        0.08       -8.52     12.40 o 
   9  10   1       19.51       20.50     17.14 o 
  -8  11   1        1.85      -18.02     18.02 o 
  -7  11   1        0.00       -4.49     12.05 o 
  -6  11   1       11.58       -4.66     12.03 o 
  -5  11   1        8.73       -4.80     14.31 o 
  -4  11   1        3.05        0.01     13.47 o 
  -3  11   1        1.36        1.64     17.34 o 
  -2  11   1       11.62       14.84      8.84 o 
  -1  11   1       16.64       10.14      8.89 o 
   0  11   1        2.11       -7.99      7.99 o 
   1  11   1       25.94       16.62      9.88 o 
   2  11   1      107.44       94.44     15.87 o 
   3  11   1       31.67       42.29     28.94 o 
   4  11   1       86.40       86.32     18.06 o 
   5  11   1       10.36       27.56     14.67 o 
   6  11   1      127.04      151.57     16.51 o 
   7  11   1      181.20      170.32     26.30 o 
  -7  12   1        0.00       32.87     46.37 o 
  -6  12   1        2.17        3.95     12.91 o 
  -5  12   1       15.04       -3.25     15.80 o 
  -4  12   1       60.42       18.34     28.17 o 
  -3  12   1        0.00       -4.15     10.80 o 
  -2  12   1       59.98       37.62     11.58 o 
  -1  12   1       73.16       74.11     17.18 o 
   0  12   1       14.71       16.99     17.87 o 
   1  12   1       66.35       14.84     13.50 o 
   2  12   1        7.28       28.00     11.36 o 
   3  12   1        0.60       10.69     15.28 o 
   4  12   1       13.84       20.42     16.63 o 
   5  12   1       15.91        2.44     16.54 o 
   6  12   1       48.48       55.07     18.71 o 
  -4  13   1        0.05        3.50     15.99 o 
  -3  13   1       15.15       10.43     12.04 o 
  -2  13   1        8.89      -10.99     10.99 o 
  -1  13   1        3.45        7.88     11.75 o 
   0  13   1       24.02       25.88     12.40 o 
   1  13   1       11.70       11.33     12.14 o 
   2  13   1       99.75       64.43     13.69 o 
   3  13   1        2.71      -13.99     18.57 o 
 -14   0   2       18.60       38.67     17.05 o 
 -12   0   2       18.09       14.83     13.67 o 
 -10   0   2      132.07      119.10     12.80 o 
  -8   0   2        9.82       14.25      8.41 o 
  -6   0   2      371.95      381.39     15.13 o 
  -4   0   2     2683.72     2459.50     44.65 o 
  -2   0   2      453.33      329.58     12.39 o 
   0   0   2       74.44       81.75      3.72 o 
   2   0   2       32.72       39.57      6.08 o 
   4   0   2      184.97      201.01     11.63 o 
   6   0   2       41.13       33.17      9.64 o 
   8   0   2        5.59       -3.72     10.59 o 
  10   0   2      684.77      692.06     25.74 o 
  12   0   2        2.40       -7.87     16.53 o 
 -14   1   2        1.32        1.25     13.72 o 
 -13   1   2       77.60       68.21     11.64 o 
 -12   1   2       36.14       27.33      9.74 o 
 -11   1   2       16.79       12.35      8.40 o 
 -10   1   2      493.08      455.95     13.08 o 
  -9   1   2        5.64       -7.16      7.16 o 
  -8   1   2      306.61      290.22     10.09 o 
  -7   1   2       49.44       59.11      6.55 o 
  -6   1   2        1.01       -4.53      4.91 o 
  -5   1   2       48.05       61.41      6.29 o 
  -4   1   2      109.17      107.46      5.58 o 
  -3   1   2       91.88       95.10      5.06 o 
  -2   1   2     2036.24     1672.38     23.31 o 
  -1   1   2      518.81      404.97      7.50 o 
   0   1   2     6533.00     6520.40     91.55 o 
   1   1   2     1652.85     1683.94     23.53 o 
   2   1   2        0.83       -3.13      3.83 o 
   3   1   2       20.37       20.87      4.67 o 
   4   1   2        2.74       -0.38      6.14 o 
   5   1   2      284.51      298.96     11.24 o 
   6   1   2       76.10       86.70      7.33 o 
   7   1   2        7.63        6.26      6.79 o 
   8   1   2      440.49      438.41     15.04 o 
   9   1   2      463.36      436.06     14.88 o 
  10   1   2       91.81       86.89     13.79 o 
  11   1   2      213.25      193.85     12.64 o 
  12   1   2        1.03       -4.44      9.63 o 
  13   1   2        5.43      -13.13     13.13 o 
 -14   2   2        2.45        9.38     10.09 o 
 -13   2   2        2.05        8.31     10.36 o 
 -12   2   2       63.06       63.56     10.30 o 
 -11   2   2       72.69       69.33     11.73 o 
 -10   2   2        9.09        0.08      8.65 o 
  -9   2   2        1.98       -0.22      7.55 o 
  -8   2   2      317.54      305.02     10.05 o 
  -7   2   2        0.27       -5.37      5.37 o 
  -6   2   2      959.53      926.80     14.93 o 
  -5   2   2      266.02      273.05      8.23 o 
  -4   2   2      131.28      178.86      6.68 o 
  -3   2   2       60.53       65.33      4.20 o 
  -2   2   2      349.71      284.94      6.29 o 
  -1   2   2      258.70      285.69     10.71 o 
   0   2   2      905.14      864.69     12.89 o 
   1   2   2      325.91      334.28      7.61 o 
   2   2   2      187.05      190.10      6.57 o 
   3   2   2       98.81      102.46      6.02 o 
   4   2   2       82.34       82.97      6.21 o 
   5   2   2      492.96      506.76     11.65 o 
   6   2   2      149.17      149.89      7.36 o 
   7   2   2        0.19       -6.07      6.07 o 
   8   2   2       32.24       36.02      7.07 o 
   9   2   2       32.12       29.95      8.47 o 
  10   2   2       69.23       74.88     10.06 o 
  11   2   2       26.78       32.72      9.99 o 
  12   2   2       18.03       16.70     10.64 o 
  13   2   2       66.64       85.28     37.99 o 
 -14   3   2        0.04        8.13     11.14 o 
 -13   3   2        1.53       -9.01      9.01 o 
 -12   3   2        0.63        8.28      8.76 o 
 -11   3   2        3.99       -2.31      8.03 o 
 -10   3   2        1.72       -8.46      8.61 o 
  -9   3   2       14.06       10.98      7.02 o 
  -8   3   2       21.60       22.52      6.48 o 
  -7   3   2        3.92       -5.64      6.59 o 
  -6   3   2        2.86        0.69      5.78 o 
  -5   3   2       62.71       81.06      5.32 o 
  -4   3   2       14.19       24.43      4.37 o 
  -3   3   2      201.07      198.55      6.50 o 
  -2   3   2     2116.06     1872.50     21.86 o 
  -1   3   2       46.47       44.16      3.64 o 
   0   3   2       88.78       96.34      4.11 o 
   1   3   2      136.47      144.53      6.56 o 
   2   3   2       22.05       17.22      4.47 o 
   3   3   2      249.79      271.44      8.95 o 
   4   3   2      407.13      400.36     10.03 o 
   5   3   2        0.06       -4.29      4.29 o 
   6   3   2      225.13      228.27     10.13 o 
   7   3   2        0.69        3.24      7.65 o 
   8   3   2       28.89       25.38      7.82 o 
   9   3   2      302.80      301.53     14.47 o 
  10   3   2       17.25       14.53      8.81 o 
  11   3   2        1.13       -9.26      9.26 o 
  12   3   2       12.38       15.61     10.66 o 
 -13   4   2       19.95       19.37     12.14 o 
 -12   4   2        0.78       -9.56      9.56 o 
 -11   4   2        2.56       -7.90      7.90 o 
 -10   4   2       45.92       46.88      8.47 o 
  -9   4   2       11.44       -1.69      8.77 o 
  -8   4   2      265.45      294.84     10.37 o 
  -7   4   2       11.35       12.01      5.52 o 
  -6   4   2      396.56      416.97     13.43 o 
  -5   4   2       53.07       57.46      5.05 o 
  -4   4   2       10.89       14.57      4.13 o 
  -3   4   2      226.68      211.90     10.80 o 
  -2   4   2       71.78       82.19      5.02 o 
  -1   4   2       73.79       78.30      5.31 o 
   0   4   2       35.95       42.53      4.38 o 
   1   4   2      837.47      792.51     11.96 o 
   2   4   2       31.98       29.52      4.95 o 
   3   4   2      106.29      128.72      6.83 o 
   4   4   2      150.85      179.08      7.68 o 
   5   4   2        0.89        0.19      5.45 o 
   6   4   2       66.42       67.51      6.39 o 
   7   4   2      153.11      170.64     11.16 o 
   8   4   2       51.86       76.83     10.26 o 
   9   4   2       16.23       10.24      9.49 o 
  10   4   2       16.60        9.23     10.08 o 
  11   4   2        1.45        0.30      9.32 o 
  12   4   2       19.63       14.78     10.73 o 
 -13   5   2       24.70       24.27     19.00 o 
 -12   5   2        0.05      -11.36     11.36 o 
 -11   5   2       73.81       44.37     10.45 o 
 -10   5   2        0.07       10.38     10.32 o 
  -9   5   2       67.47       75.02     11.14 o 
  -8   5   2       11.86       13.24      6.81 o 
  -7   5   2       49.28       58.41      6.49 o 
  -6   5   2       60.33       71.77      5.98 o 
  -5   5   2        0.83        2.16      4.41 o 
  -4   5   2      498.38      526.64      9.67 o 
  -3   5   2       24.15       16.28      4.75 o 
  -2   5   2        3.91        2.01      5.57 o 
  -1   5   2      308.47      295.42      8.66 o 
   0   5   2       73.36       89.15      5.44 o 
   1   5   2      427.91      435.20     11.16 o 
   2   5   2      303.63      317.64      9.07 o 
   3   5   2       74.66      104.12     10.14 o 
   4   5   2        7.07       11.91      5.36 o 
   5   5   2        5.35        0.41      5.48 o 
   6   5   2      123.30      142.23      9.06 o 
   7   5   2       44.13       42.25      9.16 o 
   8   5   2        0.71        4.62      8.82 o 
   9   5   2       40.07       29.41     12.79 o 
  10   5   2        2.77       -5.76     12.48 o 
  11   5   2        1.97       13.01     11.70 o 
  12   5   2        1.11      -10.05     10.75 o 
 -13   6   2        0.50       -5.63     36.38 o 
 -12   6   2        0.17       -0.51     12.68 o 
 -11   6   2        3.94       -7.11     11.34 o 
 -10   6   2       11.09       19.43     11.62 o 
  -9   6   2       38.66       25.23      9.61 o 
  -8   6   2      136.89      136.45     16.01 o 
  -7   6   2       95.10      109.33      9.64 o 
  -6   6   2       15.85       21.73      8.64 o 
  -5   6   2      130.32      134.60      6.70 o 
  -4   6   2       68.56       80.40      7.25 o 
  -3   6   2       49.73       38.27      5.53 o 
  -2   6   2        2.17        3.94      4.06 o 
  -1   6   2        0.02        2.02      6.49 o 
   0   6   2       48.89       47.55      5.17 o 
   1   6   2      884.18      919.48     14.19 o 
   2   6   2       46.46       54.77      5.55 o 
   3   6   2       14.28       15.05      5.52 o 
   4   6   2       37.15       46.36      7.51 o 
   5   6   2      228.94      236.44     12.99 o 
   6   6   2      419.06      389.58     19.24 o 
   7   6   2       63.71       52.76      9.85 o 
   8   6   2       60.55       40.13     13.25 o 
   9   6   2        1.72       -3.30      9.80 o 
  10   6   2       13.17       28.95     13.71 o 
  11   6   2       11.19        7.73     11.67 o 
 -12   7   2        0.33       15.83     13.79 o 
 -11   7   2        0.67      -11.95     11.95 o 
 -10   7   2        3.97      -14.53     14.53 o 
  -9   7   2        0.37      -17.37     17.37 o 
  -8   7   2       11.96        7.22     10.02 o 
  -7   7   2       11.31       -7.85      7.85 o 
  -6   7   2      113.35      139.52     15.90 o 
  -5   7   2       10.30       12.85     10.22 o 
  -4   7   2       12.00       15.49      5.63 o 
  -3   7   2       10.31       -1.78      4.22 o 
  -2   7   2       69.99       69.60      5.51 o 
  -1   7   2      111.22      118.89      6.95 o 
   0   7   2      119.12      148.34      7.11 o 
   1   7   2      152.11      166.58      7.51 o 
   2   7   2       11.17       14.63      5.02 o 
   3   7   2      221.53      236.75      9.68 o 
   4   7   2      157.51      173.03      9.31 o 
   5   7   2        2.56       -5.37      7.73 o 
   6   7   2       27.38        9.45      8.97 o 
   7   7   2        2.03        0.26     12.46 o 
   8   7   2       28.01       24.19     10.48 o 
   9   7   2       24.37       19.01     20.50 o 
  10   7   2       28.67       21.65     11.33 o 
  11   7   2        0.28       -1.65     11.53 o 
 -11   8   2        2.33       13.48     14.97 o 
 -10   8   2       15.41        5.39     12.16 o 
  -9   8   2       63.66       79.08     13.51 o 
  -8   8   2        1.19       -7.44     10.48 o 
  -7   8   2        0.54       11.97     11.47 o 
  -6   8   2      204.83      222.12     15.56 o 
  -5   8   2       21.70       16.70      8.60 o 
  -4   8   2      132.23      134.57     10.84 o 
  -3   8   2      154.22      161.87      8.43 o 
  -2   8   2      146.07      131.46     10.14 o 
  -1   8   2        8.59        2.50      5.90 o 
   0   8   2        0.50       -4.71      5.36 o 
   1   8   2       54.28       59.03      6.57 o 
   2   8   2      111.12      118.04      7.28 o 
   3   8   2      101.02      114.46     12.79 o 
   4   8   2     1409.83     1400.50     26.74 o 
   5   8   2       59.26       65.06     10.30 o 
   6   8   2        0.98       -9.59      9.59 o 
   7   8   2        8.27       -5.23     12.62 o 
   8   8   2        3.74       11.49     10.91 o 
   9   8   2        0.01       18.97     12.92 o 
  10   8   2        0.07       28.65     23.25 o 
 -11   9   2       15.57       97.89     43.45 o 
 -10   9   2       16.27       22.16     13.58 o 
  -9   9   2        2.42        7.06     11.44 o 
  -8   9   2        0.73        7.83     17.18 o 
  -7   9   2        6.08        8.76     11.56 o 
  -6   9   2       36.96       26.80     10.23 o 
  -5   9   2      172.81      157.73     12.21 o 
  -4   9   2       74.50       71.58      8.58 o 
  -3   9   2       81.53       76.26      8.49 o 
  -2   9   2       22.42       17.03      7.19 o 
  -1   9   2      114.99      120.76     14.72 o 
   0   9   2        8.64       -3.05     11.92 o 
   1   9   2        5.27        2.03      6.24 o 
   2   9   2       62.57       54.44      7.62 o 
   3   9   2        1.46       -7.78      7.78 o 
   4   9   2        0.00        3.20     14.65 o 
   5   9   2       65.17       69.48     10.84 o 
   6   9   2       77.70       75.56     19.87 o 
   7   9   2        2.97        2.04     11.83 o 
   8   9   2       23.52       18.93     12.92 o 
   9   9   2        4.72        0.10     12.53 o 
 -10  10   2        0.38        4.56     40.57 o 
  -9  10   2       10.71       16.71     13.38 o 
  -8  10   2        0.18        8.07     12.42 o 
  -7  10   2       16.65       20.19     12.36 o 
  -6  10   2        0.11       -5.63     10.88 o 
  -5  10   2       42.03       54.90     11.00 o 
  -4  10   2        0.12       -7.53      7.53 o 
  -3  10   2       36.49       48.02      8.96 o 
  -2  10   2       45.19       28.77     12.40 o 
  -1  10   2      176.10      143.74     15.38 o 
   0  10   2        3.28       -4.29     12.88 o 
   1  10   2       35.23       33.36      8.63 o 
   2  10   2       23.40       24.78      8.80 o 
   3  10   2        0.14       -5.64     12.81 o 
   4  10   2        0.30       -4.66     17.24 o 
   5  10   2      187.61      184.04     15.27 o 
   6  10   2      122.13      144.79     15.19 o 
   7  10   2        6.17       10.16     12.86 o 
   8  10   2        1.23       -2.38     21.17 o 
  -8  11   2        5.05       22.73     13.97 o 
  -7  11   2        0.00      -11.54     11.54 o 
  -6  11   2        1.77      -14.19     14.55 o 
  -5  11   2        0.73      -10.05     10.05 o 
  -4  11   2        2.79       -9.16     18.16 o 
  -3  11   2       23.23       13.60      8.68 o 
  -2  11   2       27.50       10.52     10.78 o 
  -1  11   2        3.43       -6.54      8.43 o 
   0  11   2        1.46       -5.43      7.86 o 
   1  11   2        0.37      -12.95     12.95 o 
   2  11   2        9.85       10.05     10.09 o 
   3  11   2        2.50       10.05     14.70 o 
   4  11   2       12.52       35.98     15.96 o 
   5  11   2      157.99      147.72     17.26 o 
   6  11   2       53.63       58.44     15.90 o 
   7  11   2        0.49      -13.11     13.11 o 
  -7  12   2        3.11       48.40     28.48 o 
  -6  12   2        4.97       -3.93     12.93 o 
  -5  12   2       13.15        6.05     14.65 o 
  -4  12   2        2.01      -13.37     13.37 o 
  -3  12   2       65.15       55.50     10.92 o 
  -2  12   2        0.00       -4.18      9.37 o 
  -1  12   2       17.41       -1.45      9.44 o 
   0  12   2       36.26       53.40     12.54 o 
   1  12   2       20.83        1.71     11.44 o 
   2  12   2        3.40       13.40     12.63 o 
   3  12   2        0.01      -14.02     14.02 o 
   4  12   2        0.85       11.30     16.68 o 
   5  12   2       27.87       15.41     19.19 o 
  -4  13   2        1.60      -14.30     15.02 o 
  -3  13   2       18.06       10.41     18.14 o 
  -2  13   2        0.10      -10.22     10.22 o 
  -1  13   2       12.57       17.39     12.16 o 
   0  13   2        0.11      -10.71     15.06 o 
   1  13   2       10.60        7.64     11.98 o 
   2  13   2        0.96        5.49     16.88 o 
   3  13   2        7.98        7.38     16.38 o 
 -13   0   3       20.06       38.42     15.73 o 
 -11   0   3        8.12       25.46     13.12 o 
  -9   0   3      201.24      190.33     12.51 o 
  -7   0   3       96.13       85.51      8.92 o 
  -5   0   3     1520.44     1381.21     28.31 o 
  -3   0   3       49.38       32.99      9.69 o 
  -1   0   3    17614.41    19424.84    321.42 o 
   1   0   3     3231.24     3066.46     44.72 o 
   3   0   3      642.14      661.27     17.38 o 
   5   0   3       54.58       71.60     12.93 o 
   7   0   3      346.36      345.76     16.74 o 
   9   0   3        2.87      -17.21     19.72 o 
  11   0   3        1.73        1.11     15.42 o 
 -14   1   3        0.02       -5.86     11.17 o 
 -13   1   3       20.29       24.91     10.90 o 
 -12   1   3        0.06       -9.24      9.24 o 
 -11   1   3        5.72        3.37     11.73 o 
 -10   1   3      423.67      410.52     15.24 o 
  -9   1   3       46.04       47.77      9.75 o 
  -8   1   3      485.67      434.47     11.27 o 
  -7   1   3       75.87       78.60      6.95 o 
  -6   1   3      503.49      487.85      9.35 o 
  -5   1   3      131.10      148.33      6.54 o 
  -4   1   3        4.70        1.21      4.38 o 
  -3   1   3      282.44      251.49      6.89 o 
  -2   1   3      173.38      150.53      9.05 o 
  -1   1   3      655.70      630.63      9.90 o 
   0   1   3     9571.25     9715.79    111.68 o 
   1   1   3      165.64      150.85      4.84 o 
   2   1   3     1319.51     1272.39     17.61 o 
   3   1   3      430.20      420.26      8.69 o 
   4   1   3      693.06      691.57     14.65 o 
   5   1   3      199.40      233.08      8.26 o 
   6   1   3      115.49      125.78      8.47 o 
   7   1   3        6.78        4.83      7.19 o 
   8   1   3      430.86      444.02     15.00 o 
   9   1   3        0.47        9.35      7.69 o 
  10   1   3       53.85       40.78      9.15 o 
  11   1   3       17.53       13.38      9.75 o 
  12   1   3       10.28       11.98     12.07 o 
 -14   2   3       17.18       23.91     10.31 o 
 -13   2   3        1.26        2.00     10.11 o 
 -12   2   3       53.41       35.71     11.15 o 
 -11   2   3       33.28       43.65     10.23 o 
 -10   2   3      181.61      195.99     16.03 o 
  -9   2   3       77.74       77.73      9.12 o 
  -8   2   3       10.97        5.97      6.26 o 
  -7   2   3      162.24      198.80      7.52 o 
  -6   2   3       65.52       82.72      6.37 o 
  -5   2   3      143.68      152.28      7.13 o 
  -4   2   3     2205.00     2045.45     31.59 o 
  -3   2   3      716.17      622.15      9.55 o 
  -2   2   3      231.82      209.10      5.18 o 
  -1   2   3      355.36      338.62      6.08 o 
   0   2   3       20.95       32.46      3.60 o 
   1   2   3      195.47      180.84      6.90 o 
   2   2   3      368.68      395.40      9.10 o 
   3   2   3      174.11      187.94      7.38 o 
   4   2   3      463.55      411.54     10.42 o 
   5   2   3       27.40       25.76      5.93 o 
   6   2   3       96.90      107.58      9.18 o 
   7   2   3      103.91      105.76     10.54 o 
   8   2   3        1.03       -6.77      6.77 o 
   9   2   3       33.50       24.55      8.07 o 
  10   2   3       10.01        5.91      8.89 o 
  11   2   3       14.25       15.79      9.78 o 
  12   2   3        1.19        1.71     11.91 o 
 -14   3   3        3.88        3.70     10.50 o 
 -13   3   3       35.62       37.99     10.29 o 
 -12   3   3       18.92       10.58     11.07 o 
 -11   3   3        5.70       -2.81      8.20 o 
 -10   3   3       79.77       87.69      9.02 o 
  -9   3   3       45.25       36.85      7.50 o 
  -8   3   3       20.45       21.74      5.96 o 
  -7   3   3      420.12      377.29      9.31 o 
  -6   3   3       12.49       12.69      4.72 o 
  -5   3   3     1465.40     1396.81     19.68 o 
  -4   3   3      327.81      311.24      8.55 o 
  -3   3   3      184.96      187.96      6.94 o 
  -2   3   3      162.15      149.76      4.89 o 
  -1   3   3       46.81       53.73      3.46 o 
   0   3   3      821.69      782.07     12.76 o 
   1   3   3      549.36      534.01     10.48 o 
   2   3   3      419.42      406.36      9.61 o 
   3   3   3      237.83      256.65      8.34 o 
   4   3   3      363.70      356.94      9.92 o 
   5   3   3      189.54      241.15     13.02 o 
   6   3   3       24.17       34.89      6.96 o 
   7   3   3       20.40       15.96      7.35 o 
   8   3   3        0.00       -7.24      7.72 o 
   9   3   3       35.60       29.27      8.68 o 
  10   3   3       12.62       13.63      9.24 o 
  11   3   3       72.81       68.96     11.18 o 
  12   3   3       16.33       23.10     10.86 o 
 -14   4   3        2.02       12.14     21.18 o 
 -13   4   3       52.26       74.37     12.88 o 
 -12   4   3        0.19        4.28      9.15 o 
 -11   4   3       16.45       18.56      8.39 o 
 -10   4   3       34.66       46.71      8.19 o 
  -9   4   3      294.09      292.32     11.12 o 
  -8   4   3      153.32      166.63      8.22 o 
  -7   4   3       10.48       13.57      5.39 o 
  -6   4   3       98.28      102.72      6.04 o 
  -5   4   3      279.70      287.39      7.85 o 
  -4   4   3      179.38      215.02      8.14 o 
  -3   4   3      279.42      296.98      7.43 o 
  -2   4   3      307.56      280.62      6.81 o 
  -1   4   3      454.54      414.50      8.92 o 
   0   4   3      235.17      223.29      7.21 o 
   1   4   3      562.38      531.42     10.97 o 
   2   4   3      254.00      278.23      8.66 o 
   3   4   3       94.03      109.66     10.79 o 
   4   4   3       79.22       90.58     10.69 o 
   5   4   3        3.27        4.81      8.65 o 
   6   4   3       93.82       88.62      8.53 o 
   7   4   3      252.17      262.47     12.18 o 
   8   4   3       43.18       39.18      9.67 o 
   9   4   3       29.70       18.07     10.27 o 
  10   4   3       12.95        9.35      9.54 o 
  11   4   3       13.70        9.11     10.27 o 
  12   4   3        0.90       11.06     22.73 o 
 -13   5   3       29.25       23.35     12.28 o 
 -12   5   3       30.97       13.56     11.22 o 
 -11   5   3       77.35       75.40     18.27 o 
 -10   5   3       18.27       11.74      9.62 o 
  -9   5   3       10.99       10.78      7.52 o 
  -8   5   3       19.27       12.10      6.79 o 
  -7   5   3       58.75       51.44      6.46 o 
  -6   5   3        4.21        3.29      4.84 o 
  -5   5   3       42.48       61.12      6.95 o 
  -4   5   3        9.63       11.09      7.21 o 
  -3   5   3      232.07      231.88     11.12 o 
  -2   5   3      189.58      200.52      6.52 o 
  -1   5   3       69.63       68.18      5.59 o 
   0   5   3     1436.26     1391.69     19.72 o 
   1   5   3      149.98      169.59      6.32 o 
   2   5   3      318.43      317.90      9.44 o 
   3   5   3      193.03      202.32      8.55 o 
   4   5   3       27.33       39.77      6.40 o 
   5   5   3       14.84       21.21      6.37 o 
   6   5   3        0.85       -8.51      8.51 o 
   7   5   3       10.49       25.16      9.03 o 
   8   5   3       17.63       20.93     18.46 o 
   9   5   3        6.85        6.30      9.99 o 
  10   5   3       11.42       -4.21     14.29 o 
  11   5   3       35.75       34.53     11.22 o 
 -13   6   3        0.76       -9.32     13.32 o 
 -12   6   3        7.13       -0.30     10.89 o 
 -11   6   3        0.12       -5.84     10.24 o 
 -10   6   3        7.47        8.32      9.99 o 
  -9   6   3       15.98       12.46      8.56 o 
  -8   6   3      113.56      130.40      9.11 o 
  -7   6   3       58.74       57.73      7.52 o 
  -6   6   3      487.72      457.62     12.14 o 
  -5   6   3        0.62        1.31      7.20 o 
  -4   6   3      861.13      828.11     19.15 o 
  -3   6   3       84.79       86.10      6.00 o 
  -2   6   3      471.78      466.57     12.84 o 
  -1   6   3      281.74      290.08      9.23 o 
   0   6   3      179.42      190.91     11.61 o 
   1   6   3        3.19        2.99      5.12 o 
   2   6   3       85.54      100.73      7.01 o 
   3   6   3        0.84       -5.39      5.39 o 
   4   6   3      329.42      336.09     18.82 o 
   5   6   3        0.12       -5.03      6.66 o 
   6   6   3       21.83       26.25      8.98 o 
   7   6   3       12.12       16.67      9.16 o 
   8   6   3        4.82       18.23     10.06 o 
   9   6   3        0.07        1.93     10.20 o 
  10   6   3        1.35       -6.20     11.82 o 
  11   6   3        0.20      -11.30     11.82 o 
 -12   7   3        2.80       -0.06     12.98 o 
 -11   7   3       23.74        5.69     12.22 o 
 -10   7   3       16.85       18.07     12.20 o 
  -9   7   3        5.12       -0.93      9.53 o 
  -8   7   3       38.63       28.08      8.68 o 
  -7   7   3        3.43       -3.07      6.90 o 
  -6   7   3       71.47       84.39     10.50 o 
  -5   7   3      357.12      326.37     11.49 o 
  -4   7   3        0.00        2.23      5.59 o 
  -3   7   3       18.80       32.67      5.73 o 
  -2   7   3       22.74       26.50      6.30 o 
  -1   7   3        2.59       -0.20      5.16 o 
   0   7   3       63.37       78.74      6.17 o 
   1   7   3        3.20        8.33      6.39 o 
   2   7   3        9.79        7.24      7.23 o 
   3   7   3      142.49      155.54      9.02 o 
   4   7   3       56.52       49.28     10.45 o 
   5   7   3       49.51       45.70      9.60 o 
   6   7   3        7.39       16.55     12.76 o 
   7   7   3        0.66        4.78      9.52 o 
   8   7   3        0.67        1.12     10.26 o 
   9   7   3       57.74       48.42     12.12 o 
  10   7   3        0.64       -2.51     12.08 o 
 -12   8   3        0.04       13.35     39.42 o 
 -11   8   3        4.34       18.80     12.29 o 
 -10   8   3       12.29       25.70     14.40 o 
  -9   8   3       40.61       26.61     11.24 o 
  -8   8   3        1.62       -8.86      8.86 o 
  -7   8   3        5.86       -2.45      8.75 o 
  -6   8   3        7.99       11.96      8.15 o 
  -5   8   3      147.12      161.10     17.49 o 
  -4   8   3       97.59      101.54      8.00 o 
  -3   8   3       70.74       79.77      7.16 o 
  -2   8   3       82.69       84.16      9.14 o 
  -1   8   3      173.90      161.96     16.14 o 
   0   8   3      197.03      216.11     14.32 o 
   1   8   3       43.03       42.91      7.56 o 
   2   8   3       71.96       72.18      8.36 o 
   3   8   3       45.84       46.55      7.80 o 
   4   8   3      292.82      285.01     17.05 o 
   5   8   3       16.99       22.42      9.40 o 
   6   8   3        5.39       -2.34      9.52 o 
   7   8   3        3.15       11.72     10.31 o 
   8   8   3        0.01       -0.90     11.65 o 
   9   8   3        0.26       -6.69     11.48 o 
 -11   9   3        0.02       10.33     17.46 o 
 -10   9   3        0.66      -16.84     23.43 o 
  -9   9   3        0.73       -5.22     11.43 o 
  -8   9   3       23.01        3.58     12.11 o 
  -7   9   3       37.80       50.48     10.87 o 
  -6   9   3        0.00       -1.98      9.33 o 
  -5   9   3       90.82       91.64     10.91 o 
  -4   9   3        0.00        4.11      7.53 o 
  -3   9   3        5.08        1.38      7.27 o 
  -2   9   3       39.44       46.29      8.09 o 
  -1   9   3       20.59       17.99      8.79 o 
   0   9   3       33.15       38.93      7.34 o 
   1   9   3       64.53       70.58      9.86 o 
   2   9   3       15.22       18.24      8.88 o 
   3   9   3       10.27       20.83     14.16 o 
   4   9   3       74.16       84.33     13.56 o 
   5   9   3        0.45       -6.65     10.53 o 
   6   9   3       14.10        8.47     10.52 o 
   7   9   3        8.22        3.28     10.60 o 
   8   9   3       33.91       38.23     18.92 o 
   9   9   3        1.42        7.39     13.74 o 
 -10  10   3        0.00       -2.25     13.37 o 
  -9  10   3       20.23        3.89     17.53 o 
  -8  10   3        0.03       -7.67     11.85 o 
  -7  10   3        0.10        0.55     10.71 o 
  -6  10   3       30.97       21.94     10.91 o 
  -5  10   3       23.71       31.45     11.94 o 
  -4  10   3        6.49        0.92      8.37 o 
  -3  10   3       25.32       23.23      8.55 o 
  -2  10   3      124.29      122.50     22.86 o 
  -1  10   3      109.00       91.72     25.14 o 
   0  10   3       50.30       54.67      8.96 o 
   1  10   3        5.85       11.59      7.63 o 
   2  10   3       33.97        8.60     11.82 o 
   3  10   3       11.87      -10.20     10.20 o 
   4  10   3       13.23       17.22     10.30 o 
   5  10   3        0.12       12.10     12.18 o 
   6  10   3        0.00       -5.86     12.24 o 
   7  10   3       23.60       29.13     13.07 o 
   8  10   3        0.09       11.24     16.02 o 
  -8  11   3        9.18       -4.12     16.76 o 
  -7  11   3        3.58       -5.06     12.53 o 
  -6  11   3        3.03        3.57     10.65 o 
  -5  11   3        3.53       16.61     13.84 o 
  -4  11   3        0.80       15.47     10.86 o 
  -3  11   3        0.01        4.16      9.20 o 
  -2  11   3        9.40        2.06      8.73 o 
  -1  11   3       22.12       11.62      8.85 o 
   0  11   3        0.05        5.82      9.01 o 
   1  11   3       19.87       25.40     20.13 o 
   2  11   3       86.57      114.70     44.92 o 
   3  11   3        9.78       22.50     18.88 o 
   4  11   3       54.88       38.07     22.59 o 
   5  11   3       13.39       12.38     13.42 o 
   6  11   3        1.78       -4.78     13.54 o 
  -7  12   3       28.52       13.44     13.50 o 
  -6  12   3        3.91       23.56     16.08 o 
  -5  12   3        8.12        4.17     13.33 o 
  -4  12   3      120.81       92.72     14.12 o 
  -3  12   3       46.53       49.35     10.84 o 
  -2  12   3        3.04       -9.02      9.02 o 
  -1  12   3        0.01       -7.66      9.38 o 
   0  12   3        0.17       -9.25     10.48 o 
   1  12   3       20.79       17.19     11.97 o 
   2  12   3        0.08      -19.25     19.25 o 
   3  12   3        0.68       -4.34     15.25 o 
   4  12   3       10.84       17.98     17.27 o 
   5  12   3       17.50        3.07     32.61 o 
  -4  13   3        0.45       -2.52     14.13 o 
  -3  13   3        2.80      -10.50     10.50 o 
  -2  13   3       12.03       10.86     10.88 o 
  -1  13   3       11.91       21.09     21.18 o 
   0  13   3       95.45      102.87     15.03 o 
   1  13   3        3.40        4.15     12.69 o 
   2  13   3        3.53       -6.56     17.10 o 
 -14   0   4        0.00      -15.32     15.32 o 
 -12   0   4       12.18       15.39     14.09 o 
 -10   0   4     2059.74     1981.25     37.41 o 
  -8   0   4      592.44      581.73     16.16 o 
  -6   0   4      325.07      325.41     13.15 o 
  -4   0   4       25.78       32.60      9.64 o 
  -2   0   4     7158.95     6707.57    113.55 o 
   0   0   4     3390.83     3266.42     43.20 o 
   2   0   4      192.72      191.85      7.62 o 
   4   0   4       98.95       93.44     14.81 o 
   6   0   4        5.22       -7.32      9.15 o 
   8   0   4        1.80        0.24     11.75 o 
  10   0   4        0.59        1.56     10.65 o 
  12   0   4        6.55        6.67     13.91 o 
 -14   1   4       36.71       73.64     12.69 o 
 -13   1   4        1.07        0.38     10.49 o 
 -12   1   4       12.26       -5.31      9.70 o 
 -11   1   4       12.20        4.29      9.61 o 
 -10   1   4        1.56        3.54      9.05 o 
  -9   1   4      176.36      176.34      9.63 o 
  -8   1   4       78.08       76.90      7.80 o 
  -7   1   4       27.73       17.13      4.91 o 
  -6   1   4      264.92      237.41     12.78 o 
  -5   1   4      172.65      184.74     13.39 o 
  -4   1   4      653.71      582.24     11.05 o 
  -3   1   4      378.27      322.39      9.99 o 
  -2   1   4      149.05      149.41      9.76 o 
  -1   1   4     1253.64     1190.47     15.32 o 
   0   1   4     2529.46     2380.71     27.55 o 
   1   1   4      188.08      190.92      6.71 o 
   2   1   4      496.07      495.88     12.07 o 
   3   1   4      229.78      235.54      7.22 o 
   4   1   4       11.03        6.87      4.48 o 
   5   1   4      405.53      399.39      9.94 o 
   6   1   4       17.58       13.66      6.30 o 
   7   1   4       18.91        8.79      6.79 o 
   8   1   4       63.76       81.76      8.99 o 
   9   1   4      128.58      111.51     10.36 o 
  10   1   4       42.43       28.48     10.10 o 
  11   1   4        7.17       28.32     11.26 o 
  12   1   4        2.57       -6.66     11.94 o 
 -14   2   4        1.12       -1.37     11.32 o 
 -13   2   4       64.67       82.42     11.65 o 
 -12   2   4      168.84      207.47     13.47 o 
 -11   2   4       19.75       20.26      9.72 o 
 -10   2   4        0.01       -8.32      8.32 o 
  -9   2   4       13.49        8.35      7.33 o 
  -8   2   4        0.03       -6.22      6.22 o 
  -7   2   4       87.29      110.82      6.58 o 
  -6   2   4       22.65       10.21      5.61 o 
  -5   2   4      555.43      494.40     10.80 o 
  -4   2   4      377.66      344.34      8.81 o 
  -3   2   4      359.93      305.55      7.33 o 
  -2   2   4       21.57       16.61      2.64 o 
  -1   2   4      106.54      106.64      7.10 o 
   0   2   4        7.46        6.75      3.59 o 
   1   2   4       91.73      102.31      7.19 o 
   2   2   4       80.50       83.43      5.80 o 
   3   2   4      647.17      661.46     12.73 o 
   4   2   4      445.25      438.49     13.08 o 
   5   2   4       33.28       34.69      5.67 o 
   6   2   4       12.66        8.48      5.91 o 
   7   2   4      105.54      103.95      8.29 o 
   8   2   4        1.04        3.96      7.34 o 
   9   2   4       15.51       14.93      8.24 o 
  10   2   4        5.60       -6.84      8.54 o 
  11   2   4        1.77       18.34      9.91 o 
  12   2   4       12.40        7.44     28.58 o 
 -14   3   4       25.74       44.65     16.18 o 
 -13   3   4       34.14       36.95     11.69 o 
 -12   3   4       17.45       31.14      9.38 o 
 -11   3   4       38.11       33.52      8.88 o 
 -10   3   4       26.96       13.39      9.09 o 
  -9   3   4      380.44      383.42     12.13 o 
  -8   3   4      241.04      252.61      9.95 o 
  -7   3   4        0.52       -4.85      5.19 o 
  -6   3   4        0.08       -1.63      4.54 o 
  -5   3   4      676.49      666.70     11.36 o 
  -4   3   4      195.17      231.31      9.53 o 
  -3   3   4      149.79      130.13      5.33 o 
  -2   3   4       60.03       72.05      3.82 o 
  -1   3   4      177.00      177.80      6.71 o 
   0   3   4       15.48       15.57      3.83 o 
   1   3   4      169.98      173.53      6.90 o 
   2   3   4        0.00        1.82      6.52 o 
   3   3   4      432.95      428.15     10.49 o 
   4   3   4       38.33       35.53      8.10 o 
   5   3   4       28.85       32.50      6.63 o 
   6   3   4      259.02      271.64     11.18 o 
   7   3   4       50.54       53.18      9.24 o 
   8   3   4        0.01       -2.82      7.38 o 
   9   3   4        1.79        1.36     10.65 o 
  10   3   4        2.92        2.47      9.65 o 
  11   3   4        1.79       -2.59     10.20 o 
 -14   4   4       13.05       17.57     12.65 o 
 -13   4   4       15.45       10.88     15.83 o 
 -12   4   4        3.37       10.00      9.77 o 
 -11   4   4        1.51        8.37      8.90 o 
 -10   4   4       11.08       -0.82     11.81 o 
  -9   4   4       45.27       43.91      7.27 o 
  -8   4   4        0.08       -4.34      5.85 o 
  -7   4   4       31.81       32.60      7.53 o 
  -6   4   4        6.53       11.86      4.86 o 
  -5   4   4      401.81      404.34      9.98 o 
  -4   4   4        3.03        7.67      4.53 o 
  -3   4   4      158.91      158.60      5.78 o 
  -2   4   4      215.64      200.34      6.76 o 
  -1   4   4      132.68      146.28      6.98 o 
   0   4   4       10.77       12.85      4.35 o 
   1   4   4      102.49      115.40      6.52 o 
   2   4   4       41.35       52.62      6.88 o 
   3   4   4        1.78       -4.99      4.99 o 
   4   4   4        1.66       -4.09      6.47 o 
   5   4   4       42.66       35.24      6.79 o 
   6   4   4       26.46       15.71      7.34 o 
   7   4   4      104.99      103.30      9.46 o 
   8   4   4        3.13       -1.62     10.76 o 
   9   4   4        6.19       -8.53      8.53 o 
  10   4   4        3.78        6.27     10.55 o 
  11   4   4       34.09       30.40     11.18 o 
 -13   5   4       46.40       92.64     13.37 o 
 -12   5   4        5.23        9.32      9.90 o 
 -11   5   4        0.74        3.57      9.11 o 
 -10   5   4       29.74       17.76      8.86 o 
  -9   5   4       89.87       71.68      8.66 o 
  -8   5   4        0.25       -4.74      6.66 o 
  -7   5   4        5.73        2.89      6.02 o 
  -6   5   4       54.45       50.76      6.55 o 
  -5   5   4      105.18      114.43      6.97 o 
  -4   5   4        7.17        7.38      4.15 o 
  -3   5   4       39.24       45.44      4.38 o 
  -2   5   4      590.09      552.21      9.69 o 
  -1   5   4      238.29      237.61      7.14 o 
   0   5   4       21.10       25.84      4.61 o 
   1   5   4       89.20       93.85      6.53 o 
   2   5   4       67.19       91.42      9.04 o 
   3   5   4      363.15      345.15     12.83 o 
   4   5   4      137.85      132.67      9.76 o 
   5   5   4       78.58       68.78      8.14 o 
   6   5   4       11.20       -4.39      7.29 o 
   7   5   4       23.73       26.70     10.31 o 
   8   5   4        5.00        2.44      9.52 o 
   9   5   4        0.06        5.36     10.40 o 
  10   5   4       42.83       32.40     10.18 o 
  11   5   4        5.76       -3.10     11.93 o 
 -13   6   4        0.15        5.10     17.47 o 
 -12   6   4        8.60        2.70     11.21 o 
 -11   6   4       16.81        8.01     13.06 o 
 -10   6   4       10.37       10.51      8.89 o 
  -9   6   4      144.05      142.28      9.90 o 
  -8   6   4        6.38        1.18      7.08 o 
  -7   6   4      339.03      348.38     11.82 o 
  -6   6   4       84.19       73.33      7.44 o 
  -5   6   4       45.93       45.56      6.34 o 
  -4   6   4        0.63        5.79      4.62 o 
  -3   6   4        1.39        4.86      4.25 o 
  -2   6   4      182.98      207.89      7.71 o 
  -1   6   4       11.73        9.20      6.95 o 
   0   6   4       14.17       10.23      4.74 o 
   1   6   4      126.75      155.06      7.91 o 
   2   6   4       11.73       10.66      5.88 o 
   3   6   4      100.83      102.43      8.06 o 
   4   6   4       33.70       31.55      8.76 o 
   5   6   4      313.47      304.61     12.13 o 
   6   6   4       11.97        7.00      8.99 o 
   7   6   4       22.02       16.27     10.01 o 
   8   6   4       22.97       21.47     10.57 o 
   9   6   4        5.09        0.07     10.54 o 
  10   6   4        8.12       -7.06     11.45 o 
 -12   7   4       19.67        9.02     18.43 o 
 -11   7   4        1.04       -5.52     12.74 o 
 -10   7   4        3.33       -9.73      9.73 o 
  -9   7   4        0.40       -5.74      7.99 o 
  -8   7   4       29.80       36.72      8.05 o 
  -7   7   4       47.54       45.58      7.72 o 
  -6   7   4      425.45      415.06     18.25 o 
  -5   7   4       52.62       57.64      7.50 o 
  -4   7   4      412.96      412.35     11.40 o 
  -3   7   4       80.90       96.31      6.95 o 
  -2   7   4       82.79       69.25      9.04 o 
  -1   7   4        1.12        7.57      5.34 o 
   0   7   4       82.37       88.72      7.67 o 
   1   7   4      120.24      144.71     11.29 o 
   2   7   4      107.06      113.27      8.38 o 
   3   7   4        0.35        0.49      6.58 o 
   4   7   4      137.07      148.18     15.77 o 
   5   7   4       30.16       10.56      9.07 o 
   6   7   4       38.22       50.59     10.35 o 
   7   7   4        5.82       -4.82     10.27 o 
   8   7   4       20.12       13.97     11.07 o 
   9   7   4       37.70       34.17     12.41 o 
  10   7   4       21.01       22.47     12.96 o 
 -12   8   4       31.62       79.96     41.64 o 
 -11   8   4        8.76       -2.17     13.82 o 
 -10   8   4        0.06       11.16     16.34 o 
  -9   8   4       12.33       24.67     10.84 o 
  -8   8   4       21.67       15.13     10.76 o 
  -7   8   4        0.18      -11.80     11.80 o 
  -6   8   4       65.54       65.25     12.72 o 
  -5   8   4      294.97      298.11     14.77 o 
  -4   8   4      364.64      352.89     11.86 o 
  -3   8   4       48.60       46.16      8.28 o 
  -2   8   4       56.85       48.99      8.55 o 
  -1   8   4      132.03      142.01      8.69 o 
   0   8   4      284.01      282.18     18.41 o 
   1   8   4       27.80       21.91      6.88 o 
   2   8   4      156.09      192.29     12.96 o 
   3   8   4       67.64       89.59      9.12 o 
   4   8   4      149.04      151.77     12.08 o 
   5   8   4       54.06       63.91     11.04 o 
   6   8   4       13.32        7.15     10.35 o 
   7   8   4        1.85      -10.34     10.34 o 
   8   8   4        8.44       23.22     11.58 o 
   9   8   4        2.28       -4.41     14.61 o 
 -11   9   4       14.18       10.17     12.89 o 
 -10   9   4        4.81       -7.86     11.46 o 
  -9   9   4       93.75       99.25     18.15 o 
  -8   9   4       32.90       19.17     12.87 o 
  -7   9   4       30.34       24.06     10.07 o 
  -6   9   4      121.91      117.17     11.95 o 
  -5   9   4       10.12       28.24      8.45 o 
  -4   9   4       59.18       71.94     13.06 o 
  -3   9   4        5.02       -7.07      7.53 o 
  -2   9   4        0.96       -6.80      6.80 o 
  -1   9   4        0.02       -3.47      7.43 o 
   0   9   4        3.84        6.13      6.73 o 
   1   9   4        8.61        0.20      7.01 o 
   2   9   4        8.35       12.30      9.09 o 
   3   9   4        0.02       -8.81      8.81 o 
   4   9   4        0.49       -8.09      9.72 o 
   5   9   4       33.68       35.91     11.19 o 
   6   9   4        2.28        3.51     10.33 o 
   7   9   4       13.76       33.86     12.23 o 
   8   9   4       47.24       54.54     13.53 o 
 -10  10   4        2.08      -12.53     12.53 o 
  -9  10   4       24.66       27.41     14.00 o 
  -8  10   4        6.53        3.90     11.10 o 
  -7  10   4        0.00      -10.33     10.33 o 
  -6  10   4        7.03        9.15     11.76 o 
  -5  10   4       32.07       38.35     12.75 o 
  -4  10   4       21.48       17.23      8.28 o 
  -3  10   4       12.45        6.19     13.12 o 
  -2  10   4        1.21      -18.47     23.10 o 
  -1  10   4      143.03      115.82     26.90 o 
   0  10   4        1.58        2.99      7.49 o 
   1  10   4        0.91       -7.47      7.47 o 
   2  10   4        9.18       12.74     11.01 o 
   3  10   4       13.40        4.77     11.25 o 
   4  10   4        0.03        7.09     10.17 o 
   5  10   4        6.89       -3.29     10.84 o 
   6  10   4        6.41        0.20     11.89 o 
   7  10   4        0.14      -12.96     13.25 o 
  -8  11   4        0.25       -5.74     15.40 o 
  -7  11   4        8.27       -3.57     11.29 o 
  -6  11   4       27.74       23.51     11.48 o 
  -5  11   4       49.85       35.30     12.50 o 
  -4  11   4       11.78        2.45      9.32 o 
  -3  11   4       43.80       36.70      9.41 o 
  -2  11   4        9.55      -11.82     11.82 o 
  -1  11   4        1.70      -14.84     14.84 o 
   0  11   4       12.12      -12.50     15.05 o 
   1  11   4      223.97      183.61     15.02 o 
   2  11   4        2.98        0.31     11.45 o 
   3  11   4        6.69        3.30     11.94 o 
   4  11   4        3.06       21.33     27.78 o 
   5  11   4        0.24      -12.76     12.76 o 
   6  11   4        3.44       10.03     13.89 o 
  -7  12   4        4.28      -27.72     46.24 o 
  -6  12   4        0.07       -1.35     13.61 o 
  -5  12   4        8.08        0.32     13.17 o 
  -4  12   4        2.17       -8.58      9.99 o 
  -3  12   4        2.93        8.11      9.71 o 
  -2  12   4        0.19      -13.20     13.20 o 
  -1  12   4       27.60        4.96     12.38 o 
   0  12   4        0.73      -28.37     56.44 o 
   1  12   4        0.09      -14.49     14.49 o 
   2  12   4       12.10        6.02     26.34 o 
   3  12   4        4.24        4.86     15.96 o 
   4  12   4        3.30      -12.02     15.52 o 
  -4  13   4        0.07       17.65     40.75 o 
  -3  13   4        4.49       10.91     14.37 o 
  -2  13   4       12.76        0.52     13.95 o 
  -1  13   4       16.26       24.47     18.30 o 
   0  13   4       13.69        8.73     17.63 o 
   1  13   4       13.52        3.77     17.56 o 
 -13   0   5        5.49        9.34     15.65 o 
 -11   0   5      133.78      130.30     15.13 o 
  -9   0   5      206.59      279.91     14.17 o 
  -7   0   5      106.42      140.62     11.27 o 
  -5   0   5      759.28      750.45     19.26 o 
  -3   0   5      515.24      487.77     14.15 o 
  -1   0   5      418.99      408.98     10.82 o 
   1   0   5        0.00        3.10     10.44 o 
   3   0   5      727.70      748.83     15.94 o 
   5   0   5      223.43      230.78     11.08 o 
   7   0   5      431.00      410.14     15.82 o 
   9   0   5       12.88       33.23     11.29 o 
  11   0   5        1.71      -11.63     11.63 o 
 -14   1   5       64.97       62.41     12.63 o 
 -13   1   5        2.38      -10.37     11.28 o 
 -12   1   5      128.41      142.49     11.86 o 
 -11   1   5       55.77       55.10     10.55 o 
 -10   1   5       81.39       91.27      9.23 o 
  -9   1   5       34.76       40.74      7.42 o 
  -8   1   5       24.76       26.14      5.73 o 
  -7   1   5        6.28        1.40      5.19 o 
  -6   1   5      144.42      177.03     10.32 o 
  -5   1   5      598.02      556.57     11.54 o 
  -4   1   5       32.93       34.67      5.83 o 
  -3   1   5      117.85      142.84      6.76 o 
  -2   1   5      479.33      443.24      8.31 o 
  -1   1   5      225.00      218.52      7.05 o 
   0   1   5       44.35       41.71      4.13 o 
   1   1   5      245.18      251.98      5.55 o 
   2   1   5      135.98      140.55      5.65 o 
   3   1   5       24.18       17.70      4.41 o 
   4   1   5        6.27        3.67      6.75 o 
   5   1   5       87.37       98.77      6.95 o 
   6   1   5      159.49      157.77      8.55 o 
   7   1   5       40.75       42.38      7.48 o 
   8   1   5      320.53      305.98     12.09 o 
   9   1   5       18.61       15.12      8.53 o 
  10   1   5        0.63       -0.64      8.90 o 
  11   1   5        3.57       -4.47      8.64 o 
 -14   2   5        3.90       25.58     12.31 o 
 -13   2   5       18.54       36.30     12.33 o 
 -12   2   5       30.20       21.92     10.82 o 
 -11   2   5        0.21        1.89      9.59 o 
 -10   2   5      284.92      308.67     12.91 o 
  -9   2   5       49.37       46.99      7.88 o 
  -8   2   5      133.97      132.42     10.72 o 
  -7   2   5      136.84      135.98      6.94 o 
  -6   2   5        6.73        5.24      4.72 o 
  -5   2   5        8.45       10.58      4.53 o 
  -4   2   5      648.07      637.51     10.82 o 
  -3   2   5      198.21      197.03      5.48 o 
  -2   2   5     1270.26     1175.27     18.11 o 
  -1   2   5      807.97      761.08     11.80 o 
   0   2   5     1317.71     1255.74     18.35 o 
   1   2   5        1.09        3.43      3.39 o 
   2   2   5       43.18       41.45      4.45 o 
   3   2   5      172.48      198.65      7.09 o 
   4   2   5        2.10       -5.58      5.58 o 
   5   2   5       57.73       52.00      6.50 o 
   6   2   5      123.03      132.81      8.38 o 
   7   2   5      135.93      150.56      9.19 o 
   8   2   5        5.80       -7.42      7.42 o 
   9   2   5      138.77      127.45     10.35 o 
  10   2   5       14.67       11.98      9.12 o 
  11   2   5        2.01        4.96     10.66 o 
 -14   3   5        0.80       13.29     11.35 o 
 -13   3   5       63.72       93.31     12.96 o 
 -12   3   5        2.15       21.93      9.77 o 
 -11   3   5        0.90        1.58      9.58 o 
 -10   3   5      128.92      149.27     10.36 o 
  -9   3   5      301.29      306.85     11.44 o 
  -8   3   5       11.32       10.92      7.28 o 
  -7   3   5      291.21      307.10      9.90 o 
  -6   3   5      146.73      147.12      6.67 o 
  -5   3   5      137.25      150.54      9.51 o 
  -4   3   5       96.49       97.07      5.01 o 
  -3   3   5        0.24       -0.82      2.95 o 
  -2   3   5      439.80      422.96      8.82 o 
  -1   3   5       78.67       76.55      4.98 o 
   0   3   5      134.52      152.72      5.73 o 
   1   3   5       96.59      108.02      6.33 o 
   2   3   5       42.64       49.05      7.08 o 
   3   3   5      245.76      267.43      9.56 o 
   4   3   5      194.52      208.49      9.11 o 
   5   3   5      620.01      549.70     12.22 o 
   6   3   5       57.88       52.20      7.22 o 
   7   3   5       11.31       13.28      7.39 o 
   8   3   5        5.51       -0.27      7.82 o 
   9   3   5       32.32       28.10      8.94 o 
  10   3   5        5.07        6.00      9.62 o 
  11   3   5       16.29        7.77     12.08 o 
 -14   4   5        8.91       30.65     11.89 o 
 -13   4   5       21.85       38.93     10.91 o 
 -12   4   5       57.98       43.08     10.41 o 
 -11   4   5       32.74       34.06      9.40 o 
 -10   4   5       15.51       -1.83      7.47 o 
  -9   4   5        0.35       -5.97      6.74 o 
  -8   4   5       14.75       18.68      6.13 o 
  -7   4   5      280.25      317.47      9.43 o 
  -6   4   5      219.50      248.36      8.99 o 
  -5   4   5      131.42      150.28      7.65 o 
  -4   4   5       42.76       51.21      4.21 o 
  -3   4   5      151.87      147.19      5.19 o 
  -2   4   5      658.98      584.21     14.19 o 
  -1   4   5       44.30       55.34      4.84 o 
   0   4   5      383.99      372.96     11.18 o 
   1   4   5      162.88      179.26      7.68 o 
   2   4   5        4.53       -3.18      6.21 o 
   3   4   5      310.09      326.56     10.37 o 
   4   4   5        2.83        5.44      6.75 o 
   5   4   5       52.22       59.70      8.01 o 
   6   4   5       58.57       49.00      8.41 o 
   7   4   5       39.51       29.20      8.90 o 
   8   4   5       48.13       40.91      8.87 o 
   9   4   5       17.68       10.77     10.63 o 
  10   4   5       55.08       58.50     12.72 o 
 -13   5   5        2.00        6.89     10.67 o 
 -12   5   5        0.05        8.94     14.37 o 
 -11   5   5       41.65       43.79      9.98 o 
 -10   5   5       13.97       10.53      7.97 o 
  -9   5   5       11.00        5.52      8.92 o 
  -8   5   5      168.44      172.74      9.89 o 
  -7   5   5       18.98       13.40      6.51 o 
  -6   5   5      179.32      204.42      8.87 o 
  -5   5   5      121.62      111.89      8.51 o 
  -4   5   5        1.89        3.40      4.22 o 
  -3   5   5      428.15      433.15      8.25 o 
  -2   5   5       14.77       14.61      4.17 o 
  -1   5   5      567.35      541.27     10.27 o 
   0   5   5       69.28       79.45      6.91 o 
   1   5   5       12.98       18.96      5.92 o 
   2   5   5       60.65       64.85      6.89 o 
   3   5   5        3.60       12.08      6.58 o 
   4   5   5      253.71      258.18     10.87 o 
   5   5   5        0.92        3.03      7.13 o 
   6   5   5       31.03       35.98     13.35 o 
   7   5   5       57.50       61.98     10.66 o 
   8   5   5        0.86       11.80     10.81 o 
   9   5   5        4.07      -10.39     10.39 o 
  10   5   5       27.38       22.98     12.30 o 
 -13   6   5        4.73        4.08     12.33 o 
 -12   6   5        2.16        6.71     11.40 o 
 -11   6   5       23.42       28.76     10.01 o 
 -10   6   5       17.19       16.82      8.35 o 
  -9   6   5       23.00       17.38      8.04 o 
  -8   6   5      166.50      189.98     10.00 o 
  -7   6   5      115.14      123.60      8.84 o 
  -6   6   5        4.42        6.05      6.61 o 
  -5   6   5       24.93       21.13      6.00 o 
  -4   6   5       78.18       80.65      6.00 o 
  -3   6   5       25.16       29.64      4.62 o 
  -2   6   5        0.82       -4.24      4.24 o 
  -1   6   5        4.63        3.27      4.43 o 
   0   6   5       74.58       85.66      7.50 o 
   1   6   5        0.88       -0.13      5.63 o 
   2   6   5      117.51      127.05      8.41 o 
   3   6   5       42.38       61.91      7.96 o 
   4   6   5      357.51      375.99     17.03 o 
   5   6   5        0.02        0.62      7.75 o 
   6   6   5       21.32       14.85     13.88 o 
   7   6   5       71.02       71.32     11.83 o 
   8   6   5       22.79       24.57     11.59 o 
   9   6   5        0.03       -8.86     11.51 o 
  10   6   5       16.06        0.47     15.28 o 
 -12   7   5       18.36       40.02     12.65 o 
 -11   7   5        6.30       -6.51     10.75 o 
 -10   7   5       32.28       34.29      9.26 o 
  -9   7   5       54.28       61.61     10.39 o 
  -8   7   5        5.80        8.13      7.30 o 
  -7   7   5        0.03        5.06      7.98 o 
  -6   7   5       65.61       54.44      7.80 o 
  -5   7   5       25.90       24.72      6.93 o 
  -4   7   5      193.46      196.12      9.11 o 
  -3   7   5        6.85       -1.88      5.47 o 
  -2   7   5       12.77       16.06      5.65 o 
  -1   7   5        6.42        8.12      5.68 o 
   0   7   5        2.22       -1.03      5.80 o 
   1   7   5        0.25        7.01      8.38 o 
   2   7   5      180.52      201.20     10.07 o 
   3   7   5        1.11       -5.63      7.17 o 
   4   7   5       40.39       60.60      8.97 o 
   5   7   5        2.10       -6.69      8.33 o 
   6   7   5        4.81        9.95      9.86 o 
   7   7   5       38.65       48.90     11.54 o 
   8   7   5       27.38       60.00     12.69 o 
   9   7   5       11.24       13.51     12.68 o 
 -12   8   5       14.66       36.04     42.41 o 
 -11   8   5        0.04        1.19     11.11 o 
 -10   8   5        0.34       -8.98      8.98 o 
  -9   8   5       29.97       17.52      9.61 o 
  -8   8   5       10.81        4.80      7.92 o 
  -7   8   5       43.51       45.76      8.47 o 
  -6   8   5      232.78      231.19     11.19 o 
  -5   8   5        5.30        8.72      6.09 o 
  -4   8   5       47.72       53.10      9.65 o 
  -3   8   5        4.27       -6.32      6.32 o 
  -2   8   5       11.95        5.94      6.08 o 
  -1   8   5       29.54       10.21      6.48 o 
   0   8   5        1.05       -6.31      6.31 o 
   1   8   5       90.76       82.74     10.40 o 
   2   8   5        8.03        3.93      7.89 o 
   3   8   5        0.86       -6.26      8.27 o 
   4   8   5        1.30       -8.11      8.11 o 
   5   8   5        9.01       -1.47     10.25 o 
   6   8   5        0.82      -10.22     10.22 o 
   7   8   5        5.05        0.40     11.20 o 
   8   8   5        1.67       12.05     12.18 o 
 -11   9   5        1.25      -10.55     14.76 o 
 -10   9   5       11.53       17.92     15.73 o 
  -9   9   5        1.33      -10.02     10.02 o 
  -8   9   5        9.62       -5.42      9.98 o 
  -7   9   5        0.67       -0.34      8.79 o 
  -6   9   5      122.76      121.72     15.87 o 
  -5   9   5       71.07       80.26     10.69 o 
  -4   9   5       95.33       95.55      9.37 o 
  -3   9   5       30.51       24.64      8.81 o 
  -2   9   5        0.03       -9.15      9.15 o 
  -1   9   5        9.39        5.65      6.91 o 
   0   9   5        0.04       -6.85      6.85 o 
   1   9   5       70.78       94.36     11.48 o 
   2   9   5      202.77      209.72     16.02 o 
   3   9   5      139.42      139.38     11.56 o 
   4   9   5       41.85       49.12     11.58 o 
   5   9   5        0.07      -10.11     10.29 o 
   6   9   5       13.64        6.07     11.93 o 
   7   9   5        0.62        1.54     12.20 o 
 -10  10   5       12.00       37.31     31.12 o 
  -9  10   5        0.04       -7.75     11.26 o 
  -8  10   5       27.40       20.17     11.51 o 
  -7  10   5       28.56       25.40     10.93 o 
  -6  10   5      111.70       86.54     19.59 o 
  -5  10   5       15.40        3.71      7.57 o 
  -4  10   5        7.23        9.03      8.10 o 
  -3  10   5       45.07       37.72      9.03 o 
  -2  10   5        8.88       -2.44      7.93 o 
  -1  10   5        5.44       -3.13     11.83 o 
   0  10   5        7.25       14.92     12.76 o 
   1  10   5      109.09      119.80     14.65 o 
   2  10   5        0.00       -0.64      9.85 o 
   3  10   5        6.60       -2.62     11.72 o 
   4  10   5        1.93      -14.65     14.65 o 
   5  10   5        8.72      -10.09     11.39 o 
   6  10   5        2.75      -11.17     12.15 o 
  -8  11   5       12.35      -10.89     11.27 o 
  -7  11   5        0.77      -10.96     10.96 o 
  -6  11   5        8.35       29.35     12.84 o 
  -5  11   5        1.58      -12.03     12.03 o 
  -4  11   5       64.13       63.26     20.98 o 
  -3  11   5       51.50       33.78     13.50 o 
  -2  11   5        0.56      -10.69     10.69 o 
  -1  11   5       96.58       62.54     20.66 o 
   0  11   5      109.50      109.96     18.93 o 
   1  11   5       47.88       50.23     11.59 o 
   2  11   5        8.15       22.82     20.22 o 
   3  11   5        0.50       -9.88     12.11 o 
   4  11   5        1.69       -2.93     12.80 o 
   5  11   5        0.12      -13.04     13.04 o 
  -6  12   5        0.15      -20.69     20.69 o 
  -5  12   5        6.61      -10.29     20.64 o 
  -4  12   5       31.93       34.72     21.54 o 
  -3  12   5       41.83       36.55     13.12 o 
  -2  12   5        0.87      -11.82     11.82 o 
  -1  12   5        0.02      -11.68     11.68 o 
   0  12   5        4.61      -23.45     50.25 o 
   1  12   5       56.88       60.41     15.47 o 
   2  12   5       21.89       36.03     22.68 o 
   3  12   5        1.24        9.81     17.82 o 
  -2  13   5        0.02        5.61     39.44 o 
 -14   0   6        0.39       16.24     16.44 o 
 -12   0   6       47.23       64.41     15.13 o 
 -10   0   6      457.24      438.68     17.32 o 
  -8   0   6      352.87      319.03     15.51 o 
  -6   0   6       11.69       18.49      8.49 o 
  -4   0   6      707.00      792.03     20.28 o 
  -2   0   6       29.46       16.94      7.91 o 
   0   0   6     5188.09     4938.57     72.19 o 
   2   0   6        2.58       -3.77      4.37 o 
   4   0   6       20.77       18.22      7.52 o 
   6   0   6      824.43      783.55     20.12 o 
   8   0   6      639.91      604.18     31.59 o 
  10   0   6        7.16       14.51     12.15 o 
 -14   1   6        2.55        2.07     11.55 o 
 -13   1   6       24.34       11.12     11.41 o 
 -12   1   6       70.40       84.53     12.50 o 
 -11   1   6       87.86       89.87     10.09 o 
 -10   1   6      153.32      190.08     10.83 o 
  -9   1   6       12.29        0.50      6.73 o 
  -8   1   6        7.69       -0.27      5.98 o 
  -7   1   6       20.56       19.93      5.69 o 
  -6   1   6       58.57       62.33      6.55 o 
  -5   1   6       28.81       27.74      6.06 o 
  -4   1   6       10.47        4.77      5.74 o 
  -3   1   6        1.86       -1.07      5.40 o 
  -2   1   6      722.32      631.99     11.45 o 
  -1   1   6     2226.83     2127.94     26.00 o 
   0   1   6      653.11      612.19     13.28 o 
   1   1   6       79.39       87.75      4.93 o 
   2   1   6      179.41      169.72      5.46 o 
   3   1   6       16.16       20.08      4.12 o 
   4   1   6       88.15      104.68      5.94 o 
   5   1   6       15.62       18.40      5.97 o 
   6   1   6        0.00        2.16      6.42 o 
   7   1   6        5.40        7.28      7.18 o 
   8   1   6        2.75       -0.22      6.92 o 
   9   1   6       42.60       49.47      9.55 o 
  10   1   6        4.20        1.35      9.04 o 
 -14   2   6        0.56        9.12     12.30 o 
 -13   2   6        3.87       -3.77     13.53 o 
 -12   2   6        8.82       15.43     10.55 o 
 -11   2   6       44.94       40.57      9.36 o 
 -10   2   6       59.86       78.52      9.31 o 
  -9   2   6        0.50       -5.12      7.53 o 
  -8   2   6       16.36       32.82      7.40 o 
  -7   2   6      168.75      206.77      8.08 o 
  -6   2   6        2.15       -4.14      4.79 o 
  -5   2   6      895.13      913.38     14.05 o 
  -4   2   6      647.60      661.14     11.26 o 
  -3   2   6        3.70        2.85      3.22 o 
  -2   2   6      294.69      290.53      7.51 o 
  -1   2   6        6.65       10.90      4.43 o 
   0   2   6      143.87      159.94      6.83 o 
   1   2   6      149.18      158.65      6.45 o 
   2   2   6      129.63      149.34      8.70 o 
   3   2   6      264.89      264.45      8.00 o 
   4   2   6       83.57      101.59      6.68 o 
   5   2   6      126.47      126.08      7.74 o 
   6   2   6        4.15        3.86      6.74 o 
   7   2   6       75.52       73.78     12.87 o 
   8   2   6       13.05        8.08      8.23 o 
   9   2   6       18.48       20.50     10.19 o 
  10   2   6       29.23       38.37     12.31 o 
 -14   3   6       30.27       46.13     12.00 o 
 -13   3   6        2.10       11.16     10.40 o 
 -12   3   6        5.41        4.47      9.58 o 
 -11   3   6        8.17       14.21      9.92 o 
 -10   3   6       51.94       56.76      9.86 o 
  -9   3   6       20.77       21.47      8.00 o 
  -8   3   6        4.49       -5.85      6.74 o 
  -7   3   6       73.27       79.98      9.14 o 
  -6   3   6       14.70       14.33      4.49 o 
  -5   3   6       56.78       70.86      5.11 o 
  -4   3   6      464.47      417.92      8.45 o 
  -3   3   6       30.42       26.11      3.88 o 
  -2   3   6       73.51       98.51      6.09 o 
  -1   3   6      459.64      476.13     12.13 o 
   0   3   6       21.85       34.45      5.29 o 
   1   3   6        7.27        8.52      4.47 o 
   2   3   6       21.00       19.05      4.51 o 
   3   3   6      107.09      127.06      6.70 o 
   4   3   6       45.82       60.66      6.45 o 
   5   3   6      297.81      292.76     12.05 o 
   6   3   6       28.79       23.14      7.71 o 
   7   3   6      188.79      174.26     10.16 o 
   8   3   6      106.42      112.82     11.31 o 
   9   3   6       55.49       49.69     10.86 o 
  10   3   6        9.07        0.55     11.49 o 
 -14   4   6        2.31        4.54     12.99 o 
 -13   4   6       25.98       43.75     16.05 o 
 -12   4   6        0.00      -12.49     12.54 o 
 -11   4   6      122.89      101.15      9.82 o 
 -10   4   6       10.91       -1.89      7.36 o 
  -9   4   6        1.80        4.82      8.24 o 
  -8   4   6       16.46        8.58      6.74 o 
  -7   4   6       73.13       83.67      8.05 o 
  -6   4   6      126.71      130.15      7.47 o 
  -5   4   6       24.27       26.33      7.06 o 
  -4   4   6        1.08       -5.73      6.53 o 
  -3   4   6      406.00      395.88      8.46 o 
  -2   4   6        0.10        5.31      4.94 o 
  -1   4   6       26.73       20.74      4.76 o 
   0   4   6      537.80      534.48     12.72 o 
   1   4   6       28.28       21.80      5.65 o 
   2   4   6      154.91      170.43      8.74 o 
   3   4   6      219.76      220.33      9.87 o 
   4   4   6       13.43       10.65      6.90 o 
   5   4   6      101.08      114.41     10.36 o 
   6   4   6       19.68        1.29      9.39 o 
   7   4   6        0.01       -6.21     10.10 o 
   8   4   6       20.93       12.55      9.81 o 
   9   4   6        0.07       -1.50     10.59 o 
  10   4   6       22.71       10.51     13.57 o 
 -13   5   6       37.80       59.83     11.64 o 
 -12   5   6       22.60       30.05     11.24 o 
 -11   5   6       27.83       20.80      8.85 o 
 -10   5   6        0.25       -8.45      8.45 o 
  -9   5   6      178.31      161.29     10.09 o 
  -8   5   6       11.16        9.17      7.02 o 
  -7   5   6       45.43       41.42      7.11 o 
  -6   5   6       70.47       76.38      6.94 o 
  -5   5   6       20.64       20.89      5.50 o 
  -4   5   6      221.83      218.63      8.75 o 
  -3   5   6        9.04        6.58      4.47 o 
  -2   5   6       82.16       89.86      5.22 o 
  -1   5   6      111.59      136.12      7.45 o 
   0   5   6        3.77       -5.75      5.75 o 
   1   5   6        0.44       -3.31      5.51 o 
   2   5   6       38.76       42.10      7.57 o 
   3   5   6      160.68      150.42      9.80 o 
   4   5   6      235.10      263.19     14.27 o 
   5   5   6       21.53       14.84      8.21 o 
   6   5   6        0.09        7.69     10.70 o 
   7   5   6        0.01      -10.80     10.80 o 
   8   5   6        0.18       15.16     11.16 o 
   9   5   6        9.30        3.30     11.71 o 
 -13   6   6        3.93      -10.41     11.53 o 
 -12   6   6        9.70        8.08     10.33 o 
 -11   6   6        0.68       -3.18      8.84 o 
 -10   6   6        0.01       -0.36      8.97 o 
  -9   6   6       68.78       55.93     10.20 o 
  -8   6   6       92.35       83.05     12.37 o 
  -7   6   6       30.96       39.02      7.35 o 
  -6   6   6        3.83       -4.99      6.02 o 
  -5   6   6      208.97      217.84     11.63 o 
  -4   6   6        0.19        3.30      4.86 o 
  -3   6   6       63.55       67.37      6.42 o 
  -2   6   6       55.45       63.87      5.33 o 
  -1   6   6        0.87       -2.25      5.68 o 
   0   6   6      186.46      223.28     11.76 o 
   1   6   6       32.62       19.90      7.39 o 
   2   6   6      199.94      228.65     10.35 o 
   3   6   6       39.66       30.54      7.99 o 
   4   6   6       77.02       92.36      9.74 o 
   5   6   6       33.84       32.88      8.93 o 
   6   6   6        0.05        6.64      8.87 o 
   7   6   6        2.07      -11.49     11.49 o 
   8   6   6       25.10        0.20     11.26 o 
   9   6   6       45.97       50.70     13.22 o 
 -12   7   6        2.34       -1.20     11.54 o 
 -11   7   6        0.02       -8.65      8.65 o 
 -10   7   6        0.73      -15.15     15.15 o 
  -9   7   6        7.31       -7.79      7.79 o 
  -8   7   6       59.65       57.67      8.64 o 
  -7   7   6        1.29        0.10      7.01 o 
  -6   7   6      154.57      163.08     11.97 o 
  -5   7   6       56.91       41.24      6.35 o 
  -4   7   6       81.64       92.46      7.16 o 
  -3   7   6       41.86       34.42      6.00 o 
  -2   7   6      126.20      134.20      9.84 o 
  -1   7   6       44.53       49.93      8.92 o 
   0   7   6       34.00       44.75      9.08 o 
   1   7   6       97.10      105.69     14.59 o 
   2   7   6       56.39       50.13      8.84 o 
   3   7   6       40.98       37.82      8.31 o 
   4   7   6      533.81      490.78     16.15 o 
   5   7   6       87.80       93.90     10.72 o 
   6   7   6        0.65       11.23     11.29 o 
   7   7   6        1.93       -8.37     10.54 o 
   8   7   6        7.29       -2.68     11.77 o 
 -11   8   6        0.14       20.46     13.16 o 
 -10   8   6        5.25       -9.11      9.32 o 
  -9   8   6       18.63       21.33      8.55 o 
  -8   8   6        2.28        7.15      9.61 o 
  -7   8   6       34.75       28.30      8.39 o 
  -6   8   6      299.12      338.27     20.07 o 
  -5   8   6       34.21       28.61      6.64 o 
  -4   8   6      126.00      117.65     11.71 o 
  -3   8   6       18.28       27.34     13.27 o 
  -2   8   6        0.16       -7.61      7.61 o 
  -1   8   6       34.76       20.48      9.15 o 
   0   8   6       81.74       97.43     11.11 o 
   1   8   6      160.40      174.64     12.91 o 
   2   8   6      118.85      160.38     13.19 o 
   3   8   6       99.16      104.08     13.80 o 
   4   8   6        8.29       19.65      9.42 o 
   5   8   6       15.48       23.05     14.74 o 
   6   8   6        0.07        0.63     10.94 o 
   7   8   6        5.71       15.59     11.83 o 
   8   8   6        0.04       12.18     36.00 o 
 -11   9   6        0.59       50.67     45.00 o 
 -10   9   6       24.34       15.04     12.56 o 
  -9   9   6        0.47       -8.07      9.62 o 
  -8   9   6       32.78       31.68      9.47 o 
  -7   9   6        0.13        2.02      8.49 o 
  -6   9   6       26.83       19.83     12.01 o 
  -5   9   6       12.91        6.59     10.31 o 
  -4   9   6       15.13       -0.37      9.78 o 
  -3   9   6        2.26       -5.72     12.79 o 
  -2   9   6       18.41       15.40     11.17 o 
  -1   9   6       13.20       17.66     11.42 o 
   0   9   6       34.99       37.82     17.57 o 
   1   9   6       76.98       90.58     11.97 o 
   2   9   6      140.56      145.98     13.70 o 
   3   9   6        7.58      -14.52     14.52 o 
   4   9   6        0.12       -4.70     10.23 o 
   5   9   6        0.15        2.76     11.17 o 
   6   9   6       18.31       22.92     12.97 o 
   7   9   6       74.39       87.61     19.40 o 
  -9  10   6        0.76      -10.17     31.43 o 
  -8  10   6        0.08      -25.80     29.10 o 
  -7  10   6       19.70       13.15     19.46 o 
  -6  10   6       19.56       30.51     31.92 o 
  -5  10   6       10.81       -2.05     10.64 o 
  -4  10   6        8.78       -6.46     10.73 o 
  -3  10   6        2.37       -9.64      9.64 o 
  -2  10   6        3.58       13.16     10.55 o 
  -1  10   6       39.68       35.04     11.62 o 
   0  10   6       44.87       26.89     10.97 o 
   1  10   6       64.18       92.15     12.53 o 
   2  10   6        4.33       11.36     10.76 o 
   3  10   6        9.85       37.70     18.41 o 
   4  10   6       21.32       35.42     17.96 o 
   5  10   6        0.34        3.90     11.89 o 
  -8  11   6        0.36      -29.18     29.18 o 
  -7  11   6        1.43        4.61     19.91 o 
  -6  11   6       14.97      -19.62     19.62 o 
  -5  11   6       78.70      101.53     25.03 o 
  -4  11   6        3.60       15.33     11.78 o 
  -3  11   6        8.49       -5.29     11.52 o 
  -2  11   6       11.93       -3.38     11.55 o 
  -1  11   6       64.03       61.72     13.71 o 
   0  11   6        7.51       16.56     11.75 o 
   1  11   6       12.39       18.60     12.18 o 
   2  11   6        1.48      -17.83     17.83 o 
   3  11   6        3.58        3.57     18.59 o 
   4  11   6       26.44       42.92     15.70 o 
  -6  12   6        5.73      -12.92     45.70 o 
  -5  12   6       29.70       17.71     15.02 o 
  -4  12   6        4.79      -12.42     13.03 o 
  -3  12   6        3.39      -11.82     11.82 o 
  -2  12   6        6.79      -13.99     13.99 o 
  -1  12   6       38.54       27.05     13.52 o 
   0  12   6       40.92        0.86     42.81 o 
   1  12   6        1.91       -7.14     14.81 o 
   2  12   6        7.40       -0.68     13.43 o 
 -13   0   7       20.76       48.70     15.92 o 
 -11   0   7       10.75       13.52     12.99 o 
  -9   0   7      865.72      929.78     32.26 o 
  -7   0   7      137.97      158.18     12.53 o 
  -5   0   7      377.34      407.87     15.39 o 
  -3   0   7     1811.36     1782.30     35.86 o 
  -1   0   7      621.30      564.75     13.60 o 
   1   0   7      171.90      176.68      7.47 o 
   3   0   7       45.20       43.49      6.64 o 
   5   0   7      557.61      528.76     15.88 o 
   7   0   7        9.15        4.42     16.51 o 
   9   0   7        0.69       -6.58     13.78 o 
 -14   1   7        0.31      -11.77     11.77 o 
 -13   1   7        9.87        8.81     10.59 o 
 -12   1   7       17.65        9.44     11.35 o 
 -11   1   7       24.19       24.71      9.35 o 
 -10   1   7      824.25      872.78     17.54 o 
  -9   1   7        4.29        4.90      7.81 o 
  -8   1   7      241.77      251.84     13.30 o 
  -7   1   7       21.45       22.79      5.85 o 
  -6   1   7        0.04       -4.30      6.10 o 
  -5   1   7       19.69       20.71      6.41 o 
  -4   1   7      141.89      144.07      7.47 o 
  -3   1   7      149.64      163.68      7.74 o 
  -2   1   7      524.50      477.91      9.50 o 
  -1   1   7      265.97      269.74      8.49 o 
   0   1   7      416.23      417.07      9.53 o 
   1   1   7       55.44       64.40      3.67 o 
   2   1   7        0.06       -1.30      3.69 o 
   3   1   7       19.28       23.22      4.47 o 
   4   1   7       14.50       14.56      5.18 o 
   5   1   7       32.08       22.84      6.26 o 
   6   1   7      337.48      341.18     12.97 o 
   7   1   7       76.69       59.85      8.40 o 
   8   1   7        0.01       -1.36      8.07 o 
   9   1   7        1.60        0.65     10.01 o 
  10   1   7        0.18       -0.81     12.31 o 
 -14   2   7       17.37       65.03     13.35 o 
 -13   2   7        0.02       -0.35     12.54 o 
 -12   2   7       27.87       14.00     10.52 o 
 -11   2   7       47.16       39.82     10.12 o 
 -10   2   7       83.65       74.42      9.51 o 
  -9   2   7      244.98      223.05     13.00 o 
  -8   2   7       65.69       74.87      8.76 o 
  -7   2   7       90.87      116.19      7.21 o 
  -6   2   7      627.38      598.75     11.60 o 
  -5   2   7      268.25      269.35      8.08 o 
  -4   2   7      112.42      116.27      5.74 o 
  -3   2   7      257.53      267.44      7.57 o 
  -2   2   7      128.82      147.87      6.33 o 
  -1   2   7        0.47        3.60      4.56 o 
   0   2   7        0.40       -3.11      4.72 o 
   1   2   7       17.55       16.91      4.84 o 
   2   2   7       52.30       49.24      4.11 o 
   3   2   7       76.29       76.62      9.35 o 
   4   2   7        0.67       -6.11      6.11 o 
   5   2   7        4.96        3.37      7.00 o 
   6   2   7       55.49       53.56      8.88 o 
   7   2   7       60.04       71.70      9.89 o 
   8   2   7      102.09       95.90      9.79 o 
   9   2   7       33.86       22.51     10.72 o 
  10   2   7        0.18       23.25     22.74 o 
 -14   3   7        4.87       23.69     11.70 o 
 -13   3   7       45.73       37.74     11.13 o 
 -12   3   7       19.83       15.00      9.24 o 
 -11   3   7       64.56       84.39     13.40 o 
 -10   3   7       50.94       63.02     11.28 o 
  -9   3   7        8.64        9.38      8.79 o 
  -8   3   7      111.30      107.16      8.16 o 
  -7   3   7       48.24       46.01      6.10 o 
  -6   3   7       15.06       21.66      5.53 o 
  -5   3   7       44.60       40.85      5.24 o 
  -4   3   7        3.57       -1.85      4.90 o 
  -3   3   7       10.52        7.86      4.57 o 
  -2   3   7        5.55       -4.49      4.49 o 
  -1   3   7      543.44      524.27     10.48 o 
   0   3   7       19.11       17.82      5.81 o 
   1   3   7       76.63       93.13      6.39 o 
   2   3   7      106.06      107.24      7.65 o 
   3   3   7      468.40      463.89     12.58 o 
   4   3   7       96.16       82.90      8.55 o 
   5   3   7      145.72      142.21     10.00 o 
   6   3   7       14.94       19.17      8.53 o 
   7   3   7       22.36        6.70      9.66 o 
   8   3   7      110.61      136.09     12.08 o 
   9   3   7        0.38       -6.55     10.01 o 
 -14   4   7       10.82       15.76     17.43 o 
 -13   4   7       46.74       62.23     11.72 o 
 -12   4   7       41.33       36.76     11.07 o 
 -11   4   7       25.00       23.80      8.85 o 
 -10   4   7       51.41       48.76      8.64 o 
  -9   4   7      188.06      203.76     10.50 o 
  -8   4   7       25.66       29.34      7.11 o 
  -7   4   7      139.31      131.15      8.85 o 
  -6   4   7      176.67      191.21      9.55 o 
  -5   4   7        0.40       -0.04      4.25 o 
  -4   4   7        9.01       13.77      4.58 o 
  -3   4   7       99.14      118.67      6.98 o 
  -2   4   7       61.30       67.92      6.34 o 
  -1   4   7       27.15       23.72      5.21 o 
   0   4   7       33.25       33.51      5.81 o 
   1   4   7      146.88      168.48      8.43 o 
   2   4   7        6.39        5.50      6.38 o 
   3   4   7       85.46      111.21      8.85 o 
   4   4   7      165.46      197.19     10.62 o 
   5   4   7       22.43       15.03      8.34 o 
   6   4   7        0.15       -2.56      8.51 o 
   7   4   7        7.03       13.78      9.14 o 
   8   4   7        1.21        0.34      9.96 o 
   9   4   7       11.45       14.45     11.64 o 
 -13   5   7        7.01       16.51     10.83 o 
 -12   5   7        2.69      -10.30     10.30 o 
 -11   5   7       41.40       38.84      9.38 o 
 -10   5   7       69.67       66.32      9.33 o 
  -9   5   7       17.73       22.99      8.03 o 
  -8   5   7        1.09       -6.68      6.68 o 
  -7   5   7        0.16       -4.97      6.25 o 
  -6   5   7      148.53      138.01      7.89 o 
  -5   5   7        9.57       19.98      6.89 o 
  -4   5   7       32.13       37.13      5.52 o 
  -3   5   7      224.79      234.54      8.96 o 
  -2   5   7      253.91      261.84      9.42 o 
  -1   5   7      137.83      147.69      9.43 o 
   0   5   7       32.38       39.44      7.29 o 
   1   5   7        0.05       -6.96      6.96 o 
   2   5   7      159.28      165.25      9.47 o 
   3   5   7       18.52       22.72      7.48 o 
   4   5   7       39.94       41.15      8.77 o 
   5   5   7        0.04       -7.71      7.71 o 
   6   5   7       23.77       16.08      9.04 o 
   7   5   7        2.93        3.09      9.53 o 
   8   5   7       35.90       27.74     11.93 o 
   9   5   7       74.02       63.18     17.11 o 
 -13   6   7       11.03       16.90     11.19 o 
 -12   6   7       48.99       62.46     10.61 o 
 -11   6   7        1.96        5.67      8.86 o 
 -10   6   7       35.10       29.73      9.32 o 
  -9   6   7       12.62        4.18      7.85 o 
  -8   6   7        0.81       -3.58      7.23 o 
  -7   6   7       57.01       63.18      9.12 o 
  -6   6   7      324.58      327.86     14.45 o 
  -5   6   7        0.53       10.94      6.20 o 
  -4   6   7        8.06        9.50      7.22 o 
  -3   6   7       68.17       86.67      9.73 o 
  -2   6   7       12.68        1.76      7.26 o 
  -1   6   7        5.53        1.88      7.25 o 
   0   6   7      127.00      118.22     10.69 o 
   1   6   7      171.74      156.15     11.95 o 
   2   6   7      391.80      363.48     12.31 o 
   3   6   7       17.66       20.25      7.90 o 
   4   6   7      172.03      178.40     12.33 o 
   5   6   7        2.27       -8.70      8.70 o 
   6   6   7       10.62       11.25      9.54 o 
   7   6   7        0.01        8.08     11.24 o 
   8   6   7        7.62       11.36     11.77 o 
 -12   7   7        0.77       -4.43     16.17 o 
 -11   7   7       13.30        8.64      9.64 o 
 -10   7   7        0.22       -8.13      8.13 o 
  -9   7   7       43.55       42.14      8.99 o 
  -8   7   7       11.37       -9.32      9.32 o 
  -7   7   7        9.64        7.80      9.24 o 
  -6   7   7        5.15       10.14     11.28 o 
  -5   7   7      364.16      358.22     24.24 o 
  -4   7   7      231.25      262.72     15.34 o 
  -3   7   7        0.61        3.48      8.07 o 
  -2   7   7        0.12        5.65      7.60 o 
  -1   7   7       64.00       63.25      9.43 o 
   0   7   7        0.01        3.16      8.62 o 
   1   7   7        6.59       22.68      9.42 o 
   2   7   7       72.13       70.20      9.75 o 
   3   7   7        1.00       -8.27      8.27 o 
   4   7   7        0.09       10.96      9.29 o 
   5   7   7       30.74       32.29      9.70 o 
   6   7   7        3.06      -10.44     10.44 o 
   7   7   7        0.39      -11.44     11.44 o 
 -11   8   7        7.64        2.39     16.22 o 
 -10   8   7        3.77       -2.34     13.37 o 
  -9   8   7        2.30       -6.87     12.84 o 
  -8   8   7       39.64       38.37     13.61 o 
  -7   8   7        1.11      -11.92     11.92 o 
  -6   8   7       41.57       39.48     12.72 o 
  -5   8   7       74.51       73.88     14.02 o 
  -4   8   7        0.02       -8.17      9.14 o 
  -3   8   7        6.59       -7.47      8.78 o 
  -2   8   7        6.66       -0.03     14.23 o 
  -1   8   7       33.57       21.91      9.35 o 
   0   8   7      102.52      107.83     12.22 o 
   1   8   7        4.32       -9.27     14.25 o 
   2   8   7       39.76       26.30     10.76 o 
   3   8   7       86.98       90.56     12.46 o 
   4   8   7        0.69       -9.25      9.25 o 
   5   8   7        3.17      -10.84     10.84 o 
   6   8   7        3.05       12.01     12.08 o 
   7   8   7        8.99       -0.88     12.95 o 
 -10   9   7       12.95        6.24     16.30 o 
  -9   9   7        0.63       -1.53     13.48 o 
  -8   9   7        1.70       -8.02     13.92 o 
  -7   9   7        1.30       -8.64     20.92 o 
  -6   9   7        1.02        7.89     16.15 o 
  -5   9   7       83.27      117.56     22.01 o 
  -4   9   7       60.95       60.54     11.80 o 
  -3   9   7        9.38       -8.33     10.12 o 
  -2   9   7       61.96       77.17     11.55 o 
  -1   9   7       35.12       43.41     10.27 o 
   0   9   7        1.01       -9.32      9.32 o 
   1   9   7       61.29       31.41     11.15 o 
   2   9   7        3.39      -11.21     12.28 o 
   3   9   7        5.37        0.06     10.95 o 
   4   9   7       10.69       11.40     11.46 o 
   5   9   7       40.77       34.37     13.04 o 
   6   9   7       41.16       52.99     21.39 o 
  -9  10   7       26.74       30.03     20.86 o 
  -8  10   7        0.69      -18.54     18.54 o 
  -7  10   7        8.60        4.50     27.37 o 
  -6  10   7       52.81       52.82     18.42 o 
  -5  10   7        3.38        3.47     11.17 o 
  -4  10   7        1.49       -8.41     18.58 o 
  -3  10   7        7.07        0.16     10.82 o 
  -2  10   7        0.10       -5.28     14.34 o 
  -1  10   7        1.32        1.53     10.80 o 
   0  10   7       46.88       46.47     14.15 o 
   1  10   7        3.00      -10.27     10.27 o 
   2  10   7        1.65       10.07     11.59 o 
   3  10   7       18.43        2.47     13.37 o 
   4  10   7        1.44       -2.23     17.66 o 
  -7  11   7        2.37      -20.47     20.47 o 
  -6  11   7        4.65       10.90     20.54 o 
  -5  11   7       46.85       44.68     13.48 o 
  -4  11   7       27.42       18.04     12.96 o 
  -3  11   7        7.30        8.00     16.33 o 
  -2  11   7       34.42       37.62     15.57 o 
  -1  11   7        1.93       -4.26     11.34 o 
   0  11   7        0.39      -10.18     11.51 o 
   1  11   7        0.00       -5.07     11.67 o 
   2  11   7        4.42        5.89     13.12 o 
   3  11   7        7.37      -13.63     13.63 o 
  -5  12   7       31.29       -3.27     44.55 o 
  -4  12   7       16.26       33.24     16.72 o 
  -3  12   7       14.23       -7.03     12.89 o 
  -2  12   7        6.01       15.81     13.48 o 
  -1  12   7        4.63      -22.69     22.69 o 
   0  12   7        3.47       -4.98     13.96 o 
 -14   0   8        0.10       -5.70     16.28 o 
 -12   0   8      119.26      160.71     17.38 o 
 -10   0   8      104.24       96.86     15.11 o 
  -8   0   8      417.10      417.56     17.89 o 
  -6   0   8       21.72        2.68      9.47 o 
  -4   0   8      139.96      150.73     11.57 o 
  -2   0   8        7.40        4.73      9.19 o 
   0   0   8       67.34       79.72      6.61 o 
   2   0   8        7.43        8.69      5.55 o 
   4   0   8       23.05       21.94      9.76 o 
   6   0   8        0.00       -4.43     16.16 o 
   8   0   8        0.25       15.24     45.99 o 
 -14   1   8        5.62       21.72     20.33 o 
 -13   1   8        0.18        6.54     14.88 o 
 -12   1   8       50.05       69.49     13.50 o 
 -11   1   8       14.43       12.60      9.92 o 
 -10   1   8      136.52      153.54     14.77 o 
  -9   1   8       71.33       77.87      9.27 o 
  -8   1   8        8.03        7.05      6.49 o 
  -7   1   8       34.27       44.34      6.86 o 
  -6   1   8        1.50       -5.33      6.72 o 
  -5   1   8       29.49       36.87      7.20 o 
  -4   1   8       76.07       71.21      7.13 o 
  -3   1   8       11.22        1.50      6.31 o 
  -2   1   8      283.39      270.89      8.02 o 
  -1   1   8      188.51      190.68      7.43 o 
   0   1   8      224.29      252.03      8.49 o 
   1   1   8       90.25      105.05      6.09 o 
   2   1   8        0.76       -3.49      5.12 o 
   3   1   8        7.16       -6.05      6.05 o 
   4   1   8        6.97        4.42      6.68 o 
   5   1   8      185.94      172.02     12.22 o 
   6   1   8       77.94       81.01     11.53 o 
   7   1   8        5.83       -2.11     10.45 o 
   8   1   8       30.65       33.22     11.81 o 
   9   1   8       23.86       33.43     16.98 o 
 -14   2   8        4.57        4.15     16.14 o 
 -13   2   8       10.27       33.19     14.02 o 
 -12   2   8        2.14       -8.72     11.59 o 
 -11   2   8        0.79      -10.14     10.14 o 
 -10   2   8      183.41      198.16     14.45 o 
  -9   2   8       12.18        8.32      9.70 o 
  -8   2   8      360.11      350.18     12.16 o 
  -7   2   8        2.40        7.23      5.87 o 
  -6   2   8      349.64      321.32     10.95 o 
  -5   2   8       14.21       18.31      5.13 o 
  -4   2   8        0.92        4.74      5.98 o 
  -3   2   8       24.53       27.22      5.20 o 
  -2   2   8       55.92       53.17      6.24 o 
  -1   2   8        0.00        7.40      5.66 o 
   0   2   8        1.55       -5.10      5.10 o 
   1   2   8        0.11        0.84      4.97 o 
   2   2   8       55.65       54.21      6.50 o 
   3   2   8        5.44        3.71      6.35 o 
   4   2   8       22.21       10.81      7.29 o 
   5   2   8       35.69       33.46      9.25 o 
   6   2   8      160.09      186.52     13.72 o 
   7   2   8        4.38       -0.87     10.52 o 
   8   2   8       52.35       64.94     12.80 o 
   9   2   8        0.81       11.44     12.44 o 
 -14   3   8       10.55       14.81     11.70 o 
 -13   3   8       24.41       36.25     10.53 o 
 -12   3   8       21.97       17.45      9.05 o 
 -11   3   8        0.41       -2.82      8.15 o 
 -10   3   8       21.04       15.34      8.05 o 
  -9   3   8       39.39       38.39      7.90 o 
  -8   3   8       97.75       89.25      9.84 o 
  -7   3   8      127.88      112.55      9.28 o 
  -6   3   8       31.79       32.11      6.19 o 
  -5   3   8        0.47       -4.05      5.22 o 
  -4   3   8       67.12       73.62      7.35 o 
  -3   3   8       19.66       20.66      5.87 o 
  -2   3   8      179.47      191.98      7.60 o 
  -1   3   8      159.73      166.32      7.58 o 
   0   3   8        0.98       -5.33      5.33 o 
   1   3   8       96.68       86.20      7.25 o 
   2   3   8       46.65       46.45      7.16 o 
   3   3   8      178.47      181.75      9.88 o 
   4   3   8       11.01        5.39      9.01 o 
   5   3   8        8.96       12.90      8.08 o 
   6   3   8       10.71        8.06      9.17 o 
   7   3   8       13.42       -5.77      9.17 o 
   8   3   8        1.00       -6.08     11.48 o 
   9   3   8       15.18       47.36     32.24 o 
 -13   4   8        1.73        8.07     10.08 o 
 -12   4   8       24.62       34.99     10.18 o 
 -11   4   8        0.19        6.07      9.94 o 
 -10   4   8       35.66       25.07      8.62 o 
  -9   4   8       28.72       30.24      8.64 o 
  -8   4   8      205.75      197.09     11.70 o 
  -7   4   8       16.74        6.35      7.61 o 
  -6   4   8      148.99      164.34      9.75 o 
  -5   4   8       30.85       24.37      8.13 o 
  -4   4   8       17.35        6.18      6.00 o 
  -3   4   8      199.00      209.65      8.87 o 
  -2   4   8        0.73        2.02      5.29 o 
  -1   4   8      138.61      150.92      7.53 o 
   0   4   8        5.28       -7.54      7.54 o 
   1   4   8       36.46       30.10      9.97 o 
   2   4   8        5.20        0.85      6.60 o 
   3   4   8        0.03       -4.15      7.16 o 
   4   4   8        0.27       -3.66      7.79 o 
   5   4   8        0.08       -7.99      7.99 o 
   6   4   8       23.29       22.45      9.38 o 
   7   4   8        0.64       -9.61      9.61 o 
   8   4   8       20.50       40.50     13.12 o 
 -13   5   8        0.09        2.00     10.28 o 
 -12   5   8        8.58       10.28      9.67 o 
 -11   5   8        2.36        2.77     11.40 o 
 -10   5   8       19.62       26.21     10.54 o 
  -9   5   8        1.24       -9.68      9.68 o 
  -8   5   8       11.44        9.87      8.65 o 
  -7   5   8      100.89       88.37     12.21 o 
  -6   5   8      366.58      381.83     16.52 o 
  -5   5   8       12.32        6.88      9.63 o 
  -4   5   8       50.15       57.71      7.01 o 
  -3   5   8      118.13      116.75      7.90 o 
  -2   5   8       31.80       25.65     10.43 o 
  -1   5   8        8.98        9.04      7.48 o 
   0   5   8      140.21      145.92     11.16 o 
   1   5   8        3.46       -6.69      8.25 o 
   2   5   8       19.87        1.96      7.65 o 
   3   5   8       73.75       83.53     10.61 o 
   4   5   8        5.43       10.31      8.37 o 
   5   5   8       21.10        9.28      9.11 o 
   6   5   8        5.48        2.46      9.58 o 
   7   5   8        4.18        6.27     10.20 o 
   8   5   8       23.54       29.11     13.26 o 
 -12   6   8       41.18       59.55     13.17 o 
 -11   6   8        3.08        6.59     13.34 o 
 -10   6   8        3.19      -12.75     12.75 o 
  -9   6   8       50.85       37.24     13.64 o 
  -8   6   8       31.80       18.62     12.47 o 
  -7   6   8        2.55       -6.05     11.28 o 
  -6   6   8       67.66       43.25     11.58 o 
  -5   6   8       13.08        7.88      8.02 o 
  -4   6   8       45.43       31.50      7.81 o 
  -3   6   8       82.42       77.02     12.26 o 
  -2   6   8        9.27       15.93      7.96 o 
  -1   6   8       73.44       80.50      9.37 o 
   0   6   8        8.57       14.77     14.36 o 
   1   6   8       63.46       51.43     13.16 o 
   2   6   8        0.98       -9.90      9.90 o 
   3   6   8       13.53       13.02      8.25 o 
   4   6   8        1.33        6.80     11.70 o 
   5   6   8       10.38        9.41      9.50 o 
   6   6   8        6.85        4.63     10.24 o 
   7   6   8        9.31       16.39     11.93 o 
 -12   7   8       10.51       -1.43     17.51 o 
 -11   7   8       20.49        6.23     14.06 o 
 -10   7   8        0.08        8.40     13.19 o 
  -9   7   8       35.55       17.91     13.61 o 
  -8   7   8       29.70       50.89     21.18 o 
  -7   7   8        1.12       -3.83     11.87 o 
  -6   7   8       26.64       21.96     11.98 o 
  -5   7   8       69.78       63.16      9.69 o 
  -4   7   8      164.94      152.94     12.43 o 
  -3   7   8       84.57       66.68     10.02 o 
  -2   7   8       39.78       37.78     13.60 o 
  -1   7   8        2.01       12.27      8.65 o 
   0   7   8       45.47       56.65     10.50 o 
   1   7   8        0.17       -7.25      9.30 o 
   2   7   8        3.99        5.95     10.36 o 
   3   7   8       35.41       24.10     10.02 o 
   4   7   8        0.62       -5.28      9.27 o 
   5   7   8        4.35        6.80     10.63 o 
   6   7   8        0.05        0.51     14.83 o 
   7   7   8        4.48        5.32     30.96 o 
 -11   8   8       14.33       22.95     14.43 o 
 -10   8   8        2.83       -6.59     13.45 o 
  -9   8   8        6.94        5.47     20.95 o 
  -8   8   8       73.12      101.58     15.20 o 
  -7   8   8        2.15       -6.70     12.57 o 
  -6   8   8      376.67      352.89     27.70 o 
  -5   8   8        0.52       16.85     12.95 o 
  -4   8   8        4.53       11.69     15.29 o 
  -3   8   8       50.31       56.93     10.72 o 
  -2   8   8        6.83        9.48      9.08 o 
  -1   8   8       13.24       14.36      9.48 o 
   0   8   8        7.48        9.53      9.86 o 
   1   8   8       82.78       95.34     12.71 o 
   2   8   8        0.09       -2.80     10.40 o 
   3   8   8        4.23       -3.45     11.21 o 
   4   8   8       44.34       17.83     13.56 o 
   5   8   8       21.71       23.02     12.26 o 
   6   8   8        2.41       14.40     12.77 o 
 -10   9   8        2.23      -13.89     13.89 o 
  -9   9   8        0.02        5.54     13.82 o 
  -8   9   8       14.23       14.30     14.40 o 
  -7   9   8       20.41       28.04     22.91 o 
  -6   9   8       33.39       65.56     18.15 o 
  -5   9   8        5.18        4.24     15.06 o 
  -4   9   8      198.03      179.27     20.72 o 
  -3   9   8      175.44      195.94     16.23 o 
  -2   9   8       76.42       72.62     11.71 o 
  -1   9   8        8.77       -9.41      9.41 o 
   0   9   8        2.06       -3.95     10.27 o 
   1   9   8       52.66       34.37     13.84 o 
   2   9   8        4.46        3.18     11.31 o 
   3   9   8       17.77       29.46     12.51 o 
   4   9   8        7.65        1.58     13.60 o 
   5   9   8        3.16       -8.46     11.72 o 
  -9  10   8       19.14      -15.68     42.07 o 
  -8  10   8        0.67       24.22     18.77 o 
  -7  10   8        7.55       13.92     18.28 o 
  -6  10   8        0.08       -8.16     17.13 o 
  -5  10   8       52.29       42.60     13.29 o 
  -4  10   8        1.96       -4.09     11.46 o 
  -3  10   8        8.04        8.19     20.37 o 
  -2  10   8        2.03      -11.31     11.31 o 
  -1  10   8       21.19       12.19     11.56 o 
   0  10   8       20.65       27.93     11.04 o 
   1  10   8       19.92       12.48     11.83 o 
   2  10   8        0.09      -11.56     11.56 o 
   3  10   8        0.61      -13.23     14.27 o 
  -7  11   8       47.17       48.17     46.94 o 
  -6  11   8        0.68       17.99     19.13 o 
  -5  11   8       20.36       10.73     17.82 o 
  -4  11   8       80.55       90.31     14.94 o 
  -3  11   8       29.84       20.99     12.56 o 
  -2  11   8       51.37       25.14     13.51 o 
  -1  11   8       10.70      -11.12     11.12 o 
   0  11   8        2.88        8.45     12.40 o 
   1  11   8        4.05       -8.11     13.95 o 
 -13   0   9        0.65        1.35     16.99 o 
 -11   0   9       16.08       -8.23     12.84 o 
  -9   0   9      401.36      412.09     38.23 o 
  -7   0   9      315.89      312.90     16.89 o 
  -5   0   9       76.88       74.69     13.67 o 
  -3   0   9      167.17      191.19     13.40 o 
  -1   0   9      131.34      147.51     13.89 o 
   1   0   9        1.84      -12.25     12.49 o 
   3   0   9        2.60       -8.34     16.34 o 
   5   0   9        5.25      -11.97     38.56 o 
   7   0   9      152.38      154.21     26.99 o 
 -14   1   9       20.59       24.93     12.74 o 
 -13   1   9        0.08      -11.92     11.92 o 
 -12   1   9        0.08       -6.56     12.41 o 
 -11   1   9       19.53       26.61     11.06 o 
 -10   1   9       10.55       20.24      9.41 o 
  -9   1   9        5.78       -8.04      8.04 o 
  -8   1   9        4.70        0.06      6.83 o 
  -7   1   9       10.54       -0.17      6.12 o 
  -6   1   9        8.76       -5.76      5.76 o 
  -5   1   9      232.10      235.05     10.37 o 
  -4   1   9      143.25      147.20      8.96 o 
  -3   1   9        0.86       -3.73      6.94 o 
  -2   1   9      195.71      212.95     10.34 o 
  -1   1   9       36.28       37.38      8.19 o 
   0   1   9     1083.67     1003.03     19.27 o 
   1   1   9        0.19       -3.06      8.89 o 
   2   1   9      698.61      648.18     18.21 o 
   3   1   9       16.07       12.44     11.16 o 
   4   1   9       44.72       49.95     13.67 o 
   5   1   9        0.12        6.26     13.76 o 
   6   1   9       66.20       77.82     16.03 o 
   7   1   9        5.86       -3.24     15.39 o 
   8   1   9       15.65      -12.75     16.04 o 
 -14   2   9        0.62       23.37     14.48 o 
 -13   2   9        3.57       17.10     13.41 o 
 -12   2   9        8.63        8.73     11.49 o 
 -11   2   9        0.13       -1.31     10.12 o 
 -10   2   9       69.34       75.95     11.03 o 
  -9   2   9       89.45       87.60     10.35 o 
  -8   2   9       69.38       61.10      9.05 o 
  -7   2   9      245.77      241.29     10.04 o 
  -6   2   9        0.02        3.48      9.77 o 
  -5   2   9       26.32       28.28      7.67 o 
  -4   2   9       31.97       36.10      7.40 o 
  -3   2   9      228.10      255.71      9.97 o 
  -2   2   9      327.35      319.11      9.50 o 
  -1   2   9       79.48       88.01      6.98 o 
   0   2   9       86.53       95.06      7.35 o 
   1   2   9       14.06       17.28      6.67 o 
   2   2   9        7.67       -4.12      7.71 o 
   3   2   9        1.09       -6.79      8.21 o 
   4   2   9      101.17      104.75     11.64 o 
   5   2   9        0.03      -10.76     14.65 o 
   6   2   9       16.40       29.00     15.54 o 
   7   2   9       33.19       23.88     15.98 o 
   8   2   9        0.06       -6.81     23.52 o 
 -13   3   9        0.02      -11.98     11.98 o 
 -12   3   9        0.78      -10.76     10.76 o 
 -11   3   9        3.41       -5.22     10.64 o 
 -10   3   9        0.05       -8.42      9.68 o 
  -9   3   9        0.09       -8.77      8.77 o 
  -8   3   9        0.06        7.59     11.11 o 
  -7   3   9        7.39       10.35     10.39 o 
  -6   3   9      145.70      159.74     14.89 o 
  -5   3   9      512.99      452.36     13.77 o 
  -4   3   9       10.61        1.27      7.82 o 
  -3   3   9        1.06       -1.72      5.54 o 
  -2   3   9      193.53      201.81      8.40 o 
  -1   3   9       33.99       45.23      6.71 o 
   0   3   9      261.48      250.41     10.70 o 
   1   3   9       87.30       83.70      9.16 o 
   2   3   9       77.46       81.06      8.24 o 
   3   3   9       53.30       45.81      8.10 o 
   4   3   9       80.39       82.80     11.25 o 
   5   3   9        1.73       11.01     10.43 o 
   6   3   9       48.61       37.77     11.82 o 
   7   3   9        2.39        9.16     16.00 o 
   8   3   9        0.08       -8.68     21.96 o 
 -13   4   9        0.57       14.23     15.08 o 
 -12   4   9       32.51       40.50     15.07 o 
 -11   4   9        0.95      -11.68     13.00 o 
 -10   4   9       32.02       17.46     13.27 o 
  -9   4   9      111.05      103.98     19.71 o 
  -8   4   9       60.82       52.71     12.95 o 
  -7   4   9       18.27       18.74     10.93 o 
  -6   4   9        0.42        8.91     10.29 o 
  -5   4   9      198.59      209.87     11.93 o 
  -4   4   9       20.38       23.04      6.86 o 
  -3   4   9      186.66      181.90      8.96 o 
  -2   4   9       48.55       53.93     10.48 o 
  -1   4   9      143.97      139.75      9.07 o 
   0   4   9      256.74      274.90     11.38 o 
   1   4   9        0.37       -7.45      7.81 o 
   2   4   9        0.18       -6.98      6.98 o 
   3   4   9        0.37       -4.26      9.14 o 
   4   4   9       55.69       66.10      9.61 o 
   5   4   9        0.02      -10.33     10.33 o 
   6   4   9        6.80        5.20     11.67 o 
   7   4   9       34.51       41.77     13.44 o 
 -13   5   9       26.86       24.41     15.60 o 
 -12   5   9        0.20        2.89     14.25 o 
 -11   5   9       41.66       34.72     14.65 o 
 -10   5   9       36.99       18.42     13.91 o 
  -9   5   9        4.39       -7.27     12.51 o 
  -8   5   9       32.28       19.97     12.56 o 
  -7   5   9      128.18      120.43     13.34 o 
  -6   5   9      104.36      107.07     12.52 o 
  -5   5   9       40.28       20.47     10.64 o 
  -4   5   9      145.39      160.06      9.05 o 
  -3   5   9       39.22       45.70      9.86 o 
  -2   5   9       43.14       39.76      8.46 o 
  -1   5   9       32.61       23.45      8.30 o 
   0   5   9      150.05      166.08     12.01 o 
   1   5   9        1.93      -10.03     10.03 o 
   2   5   9       32.72       37.13      8.11 o 
   3   5   9       62.36       71.63      9.49 o 
   4   5   9        6.57       -1.37     10.40 o 
   5   5   9        3.80       13.15      9.68 o 
   6   5   9       18.55       19.91     12.78 o 
   7   5   9        6.50       27.66     13.03 o 
 -12   6   9        3.11        3.92     14.87 o 
 -11   6   9        5.06      -13.85     13.85 o 
 -10   6   9        0.03      -13.65     13.65 o 
  -9   6   9        1.21       -0.42     13.03 o 
  -8   6   9       75.26       73.93     14.31 o 
  -7   6   9        6.75       -4.26     11.38 o 
  -6   6   9       99.29      112.37     16.41 o 
  -5   6   9      132.83      141.11     10.65 o 
  -4   6   9      159.61      180.82     12.24 o 
  -3   6   9      119.44      126.49     10.26 o 
  -2   6   9      422.51      410.27     16.21 o 
  -1   6   9        4.31        3.10      9.40 o 
   0   6   9        6.29        9.62      8.92 o 
   1   6   9       12.33       15.91     10.42 o 
   2   6   9       46.30       54.21     11.57 o 
   3   6   9       25.40       21.03     11.32 o 
   4   6   9       85.31      117.37     18.40 o 
   5   6   9        7.48      -10.27     10.27 o 
   6   6   9       12.55        7.33     10.62 o 
 -11   7   9        0.02        2.10     14.49 o 
 -10   7   9       39.47       54.41     37.50 o 
  -9   7   9       29.50       36.47     14.67 o 
  -8   7   9       40.52       30.72     13.86 o 
  -7   7   9        0.02        9.98     12.45 o 
  -6   7   9       31.24       40.08     12.21 o 
  -5   7   9       99.40      105.96     14.68 o 
  -4   7   9       76.78       60.05     10.74 o 
  -3   7   9       78.29       93.10     13.03 o 
  -2   7   9       69.65       79.53     10.22 o 
  -1   7   9       45.29       39.78     11.46 o 
   0   7   9        0.01       -5.09      9.07 o 
   1   7   9        0.08       -9.60      9.60 o 
   2   7   9        3.68       -0.28     13.28 o 
   3   7   9       29.92       64.25     12.85 o 
   4   7   9        1.27       -6.64     10.08 o 
   5   7   9        1.34        3.43     10.81 o 
   6   7   9       21.26       46.90     31.94 o 
 -10   8   9        1.44       18.87     15.21 o 
  -9   8   9       54.99       64.55     21.18 o 
  -8   8   9        0.27       -5.64     13.79 o 
  -7   8   9        2.03       -0.04     16.66 o 
  -6   8   9       17.95        8.39     15.93 o 
  -5   8   9      169.55      165.07     22.21 o 
  -4   8   9      112.32       88.81     14.44 o 
  -3   8   9       18.76       10.36     10.22 o 
  -2   8   9       18.03       14.65     10.17 o 
  -1   8   9       10.95       16.30      9.88 o 
   0   8   9        4.18        0.89     10.15 o 
   1   8   9       32.63       26.72     14.04 o 
   2   8   9        9.03        1.36     11.57 o 
   3   8   9       15.24       33.58     12.52 o 
   4   8   9       24.48       21.91     12.23 o 
   5   8   9        5.86      -30.22     30.22 o 
  -9   9   9       18.88        7.04     18.07 o 
  -8   9   9       10.09       -0.90     17.52 o 
  -7   9   9       40.02       30.88     18.07 o 
  -6   9   9       49.28       36.86     17.86 o 
  -5   9   9       20.84       12.45     12.43 o 
  -4   9   9       44.03       23.75     12.18 o 
  -3   9   9      115.32       99.72     13.31 o 
  -2   9   9        4.30        4.91     10.80 o 
  -1   9   9        9.93       -0.59     11.03 o 
   0   9   9        9.39       10.03     11.12 o 
   1   9   9       35.93       48.36     12.59 o 
   2   9   9        3.22      -11.57     11.57 o 
   3   9   9        5.09       -4.82     12.37 o 
  -8  10   9        0.16       11.63     25.78 o 
  -7  10   9        0.00      -17.72     18.18 o 
  -6  10   9       42.37       12.79     18.36 o 
  -5  10   9       39.48       32.67     13.23 o 
  -4  10   9       28.81       10.69     12.89 o 
  -3  10   9        1.97      -12.43     12.43 o 
  -2  10   9        1.76        6.85     11.66 o 
  -1  10   9       35.36       20.67     12.58 o 
   0  10   9        1.53       -9.92     15.21 o 
   1  10   9        0.82      -11.60     11.60 o 
   2  10   9        1.66       -2.10     14.68 o 
  -5  11   9       32.94        5.65     36.24 o 
  -4  11   9        0.00       -1.65     13.29 o 
  -3  11   9       26.50       35.84     14.07 o 
  -2  11   9        0.89       -0.44     16.92 o 
  -1  11   9       37.92       48.49     15.80 o 
 -12   0  10       85.61      106.47     18.90 o 
 -10   0  10      328.48      379.58     58.45 o 
  -8   0  10       43.36       39.03     12.89 o 
  -6   0  10       20.94       24.16     12.32 o 
  -4   0  10      631.19      568.90     20.13 o 
  -2   0  10     1786.19     1663.53     37.49 o 
   0   0  10       89.05       81.93     14.62 o 
   2   0  10        2.64        0.96     16.81 o 
   4   0  10        7.75        4.88     19.74 o 
   6   0  10       15.38       61.83     45.57 o 
 -13   1  10        7.63        4.40     12.12 o 
 -12   1  10       32.85       38.36     13.81 o 
 -11   1  10       72.53       59.30     11.91 o 
 -10   1  10        7.61        8.95     12.04 o 
  -9   1  10        3.17        8.21     11.33 o 
  -8   1  10        3.71        7.61      8.91 o 
  -7   1  10      145.06      139.87     10.55 o 
  -6   1  10        0.46       -1.89      8.42 o 
  -5   1  10      354.66      341.51     13.12 o 
  -4   1  10       18.13       24.62      8.19 o 
  -3   1  10       30.01       35.33      8.59 o 
  -2   1  10        9.24       23.18      8.46 o 
  -1   1  10        0.12       -8.48      8.48 o 
   0   1  10        2.15       10.24      9.17 o 
   1   1  10      327.56      328.50     15.92 o 
   2   1  10      140.10      147.24     12.35 o 
   3   1  10       56.92       55.46     14.12 o 
   4   1  10       18.99        6.16     13.68 o 
   5   1  10        0.14      -14.05     14.05 o 
   6   1  10        1.07       -6.40     15.17 o 
   7   1  10       13.30       21.62     17.31 o 
 -13   2  10        0.41       -8.21     16.70 o 
 -12   2  10        2.73       31.99     16.90 o 
 -11   2  10        4.49      -11.45     12.72 o 
 -10   2  10        2.10       16.59     12.47 o 
  -9   2  10       62.13       93.83     14.33 o 
  -8   2  10        2.28       -7.69     10.82 o 
  -7   2  10      318.32      295.72     13.69 o 
  -6   2  10       22.37       19.80      9.38 o 
  -5   2  10      214.58      209.69     11.72 o 
  -4   2  10       17.42       13.44      7.96 o 
  -3   2  10       39.85       45.75      8.67 o 
  -2   2  10       33.63       23.01      8.50 o 
  -1   2  10       60.11       62.84      9.63 o 
   0   2  10      217.09      229.60     12.23 o 
   1   2  10        2.00        1.39     10.79 o 
   2   2  10        7.11        4.98     16.01 o 
   3   2  10       26.44       21.14     13.45 o 
   4   2  10        3.58        3.43     13.94 o 
   5   2  10        0.04       -5.60     14.65 o 
   6   2  10        3.32       -2.12     15.65 o 
   7   2  10        0.07      -12.37     16.54 o 
 -13   3  10        9.34       19.17     21.50 o 
 -12   3  10       10.09        5.27     26.61 o 
 -11   3  10        1.70        6.26     13.45 o 
 -10   3  10        0.19      -12.55     12.55 o 
  -9   3  10       33.40       32.40     14.75 o 
  -8   3  10        0.98       -1.03     11.52 o 
  -7   3  10       17.85       14.19     12.08 o 
  -6   3  10       44.23       43.75      9.90 o 
  -5   3  10       20.01       11.29      8.84 o 
  -4   3  10        1.45        0.11      8.74 o 
  -3   3  10      437.72      397.93     11.92 o 
  -2   3  10      360.68      368.46     13.04 o 
  -1   3  10        4.80       -7.91      9.67 o 
   0   3  10       93.15      103.08     12.04 o 
   1   3  10       77.14       71.15     14.51 o 
   2   3  10      111.49       93.19     16.25 o 
   3   3  10      102.11      128.94     23.77 o 
   4   3  10        0.11      -12.04     14.15 o 
   5   3  10        5.10       -3.18     15.13 o 
   6   3  10        3.63      -15.58     15.58 o 
   7   3  10        2.08      -22.81     22.81 o 
 -13   4  10        2.01      -15.11     15.11 o 
 -12   4  10       43.96       58.15     19.48 o 
 -11   4  10        0.34        7.90     13.86 o 
 -10   4  10        3.82        7.72     13.54 o 
  -9   4  10       23.43        5.66     12.98 o 
  -8   4  10       19.62       17.42     12.21 o 
  -7   4  10      153.41      129.81     16.32 o 
  -6   4  10        1.09       -1.11     11.13 o 
  -5   4  10       16.55       18.85      9.19 o 
  -4   4  10       78.12       81.05     13.21 o 
  -3   4  10        6.32       13.41      7.07 o 
  -2   4  10      101.76      121.79     13.14 o 
  -1   4  10       50.41       41.30      9.18 o 
   0   4  10        9.99        5.79      8.46 o 
   1   4  10       21.77       33.44     10.89 o 
   2   4  10       22.55       23.26      9.75 o 
   3   4  10       12.09        3.55     13.61 o 
   4   4  10        2.80        8.30     14.79 o 
   5   4  10       59.36       58.42     16.98 o 
   6   4  10        1.61      -16.04     16.04 o 
 -12   5  10        9.78       26.62     14.90 o 
 -11   5  10        0.08      -14.13     14.13 o 
 -10   5  10       16.59       12.20     13.87 o 
  -9   5  10      102.20      115.77     26.15 o 
  -8   5  10       38.31       44.31     13.34 o 
  -7   5  10       28.91       22.61     12.03 o 
  -6   5  10       21.11       30.92     11.68 o 
  -5   5  10        0.56        2.77      9.70 o 
  -4   5  10        3.94       -5.39      7.09 o 
  -3   5  10      122.84      104.17      9.81 o 
  -2   5  10        2.64        4.15      8.20 o 
  -1   5  10       46.80       64.36      9.76 o 
   0   5  10        0.01       -4.31      9.02 o 
   1   5  10       16.36        3.62      9.56 o 
   2   5  10       91.13       82.00     12.11 o 
   3   5  10       53.30       50.86     14.33 o 
   4   5  10       32.08       28.10     12.45 o 
   5   5  10       31.15       34.61     12.15 o 
   6   5  10        0.16        1.99     16.89 o 
 -12   6  10       22.67       26.45     16.41 o 
 -11   6  10        5.91       -7.13     14.56 o 
 -10   6  10        0.48      -19.14     19.14 o 
  -9   6  10       47.78       50.26     14.54 o 
  -8   6  10       25.41       19.74     13.04 o 
  -7   6  10       20.76       19.97     13.39 o 
  -6   6  10       45.51       42.53     12.31 o 
  -5   6  10        9.68        8.18     13.84 o 
  -4   6  10       66.13       54.71     10.82 o 
  -3   6  10       15.81       12.97      8.56 o 
  -2   6  10       49.51       53.82      9.74 o 
  -1   6  10      106.39       95.76     10.87 o 
   0   6  10       41.43       35.42      9.90 o 
   1   6  10        7.32       -1.07     10.35 o 
   2   6  10        0.05       12.72     11.28 o 
   3   6  10        0.10      -11.22     11.22 o 
   4   6  10       23.01       41.56     12.93 o 
   5   6  10       18.28       23.99     21.00 o 
 -11   7  10       33.48       20.81     16.30 o 
 -10   7  10       24.50       33.41     15.52 o 
  -9   7  10        6.34       -3.63     14.05 o 
  -8   7  10       53.80       37.80     14.18 o 
  -7   7  10        0.19       -0.73     12.39 o 
  -6   7  10      200.27      171.47     19.24 o 
  -5   7  10       59.72       39.52     11.48 o 
  -4   7  10       10.21        1.50     11.53 o 
  -3   7  10       24.84       16.92     10.06 o 
  -2   7  10       31.80       17.94      9.65 o 
  -1   7  10       12.59        8.85      9.76 o 
   0   7  10        0.32       11.11     10.06 o 
   1   7  10        0.70        0.80     19.75 o 
   2   7  10       91.55       84.85     13.73 o 
   3   7  10        8.13       10.01     11.81 o 
   4   7  10        1.91        5.20     12.98 o 
 -10   8  10        0.03      -11.70     14.87 o 
  -9   8  10        7.98        7.90     14.88 o 
  -8   8  10       28.87       27.35     18.24 o 
  -7   8  10       45.50       51.54     18.28 o 
  -6   8  10       14.41       10.69     16.50 o 
  -5   8  10        2.43      -11.07     11.07 o 
  -4   8  10        8.43        3.11     12.27 o 
  -3   8  10       23.32       23.44     10.70 o 
  -2   8  10        0.14        9.09     10.73 o 
  -1   8  10        0.09        6.05     10.21 o 
   0   8  10        5.86      -10.34     10.34 o 
   1   8  10       49.86       50.86     12.16 o 
   2   8  10       38.49       56.52     13.38 o 
   3   8  10       18.66       16.95     12.76 o 
  -8   9  10        1.60       20.10     36.78 o 
  -7   9  10        0.01        2.46     18.13 o 
  -6   9  10        0.03      -24.17     24.17 o 
  -5   9  10        0.05       -0.55     11.98 o 
  -4   9  10        1.71      -10.22     11.81 o 
  -3   9  10       42.67       38.94     11.93 o 
  -2   9  10       20.55       14.45     11.77 o 
  -1   9  10        5.06      -11.33     11.33 o 
   0   9  10       39.68       44.92     12.24 o 
   1   9  10        0.80       -3.64     11.99 o 
   2   9  10        7.29       26.60     13.23 o 
  -6  10  10       21.58       13.94     19.51 o 
  -5  10  10       10.59        5.65     12.83 o 
  -4  10  10        0.18      -14.84     14.84 o 
  -3  10  10        6.77      -12.57     12.57 o 
  -2  10  10        3.10        6.28     12.10 o 
  -1  10  10        2.00       -6.52     12.38 o 
   0  10  10        3.29      -23.33     23.33 o 
 -13   0  11        6.01       27.53     26.64 o 
 -11   0  11       73.74      125.39     28.76 o 
  -9   0  11        4.40        8.80     15.28 o 
  -7   0  11       10.32        4.00     12.35 o 
  -5   0  11      267.92      307.46     28.87 o 
  -3   0  11       13.67       16.65     12.59 o 
  -1   0  11      111.55       98.96     15.45 o 
   1   0  11       55.04       66.66     16.72 o 
   3   0  11        5.65      -11.74     19.36 o 
   5   0  11       28.19       33.90     36.57 o 
 -13   1  11        0.90       15.90     19.29 o 
 -12   1  11       19.25       28.46     33.23 o 
 -11   1  11       12.80       43.34     16.41 o 
 -10   1  11        3.60        8.11     12.43 o 
  -9   1  11       16.95       32.31     20.11 o 
  -8   1  11       65.16       61.74     10.92 o 
  -7   1  11        8.13       -4.95      9.31 o 
  -6   1  11      159.39      157.33     11.47 o 
  -5   1  11        7.05       -0.01      8.51 o 
  -4   1  11        5.89       -7.24      8.45 o 
  -3   1  11        6.33        5.47      8.79 o 
  -2   1  11        4.27        8.38      9.05 o 
  -1   1  11       47.17       30.93      9.89 o 
   0   1  11       11.52       -2.37      9.86 o 
   1   1  11       53.68       46.56     11.13 o 
   2   1  11       15.57       11.86     12.42 o 
   3   1  11        3.15       -1.08     12.84 o 
   4   1  11        2.23      -13.35     13.35 o 
   5   1  11       14.98        8.07     15.77 o 
   6   1  11        2.22       31.12     16.93 o 
 -13   2  11       14.23       51.47     18.98 o 
 -12   2  11        2.00       28.69     17.10 o 
 -11   2  11       15.34       26.93     21.78 o 
 -10   2  11        3.34      -14.47     14.47 o 
  -9   2  11        1.86      -12.05     12.05 o 
  -8   2  11        7.12       -1.59     11.77 o 
  -7   2  11        6.88        2.98      9.75 o 
  -6   2  11        0.27       -4.00     11.65 o 
  -5   2  11        0.76       -0.89      9.13 o 
  -4   2  11       68.54       68.45     10.72 o 
  -3   2  11        0.25       -8.47      8.47 o 
  -2   2  11       47.27       58.93      9.78 o 
  -1   2  11       98.15       93.95     10.78 o 
   0   2  11        0.23      -10.38     10.94 o 
   1   2  11       40.65       33.34     12.42 o 
   2   2  11       48.85       20.52     12.65 o 
   3   2  11        1.84        7.71     13.28 o 
   4   2  11        0.84       12.74     15.50 o 
   5   2  11       29.27       35.50     16.79 o 
   6   2  11       14.85       40.12     17.72 o 
 -13   3  11        0.39       14.65     30.65 o 
 -12   3  11        0.00        4.97     14.38 o 
 -11   3  11        2.85        8.71     13.93 o 
 -10   3  11       15.24        7.30     18.51 o 
  -9   3  11        1.86      -13.29     13.29 o 
  -8   3  11       19.40        3.45     12.07 o 
  -7   3  11       84.38      116.56     13.78 o 
  -6   3  11       59.77       58.79     11.26 o 
  -5   3  11        6.97       -7.01      9.17 o 
  -4   3  11      186.51      183.38     12.26 o 
  -3   3  11       54.92       55.68     10.38 o 
  -2   3  11       31.86       31.30     10.85 o 
  -1   3  11        7.51        1.63     12.60 o 
   0   3  11        1.33       -1.19     11.25 o 
   1   3  11       34.02       16.62     12.28 o 
   2   3  11        0.01        5.36     12.50 o 
   3   3  11       51.73       53.87     15.61 o 
   4   3  11        4.17      -13.62     16.96 o 
   5   3  11        0.05      -15.40     15.40 o 
 -12   4  11        0.44       -1.50     15.12 o 
 -11   4  11       17.69       33.43     15.18 o 
 -10   4  11        2.87       20.35     14.19 o 
  -9   4  11        1.65       -5.45     12.81 o 
  -8   4  11       41.59       23.63     12.92 o 
  -7   4  11       20.47       24.05     12.30 o 
  -6   4  11        4.81       -4.99     11.56 o 
  -5   4  11       32.00       58.63     10.36 o 
  -4   4  11       57.64       44.67     10.49 o 
  -3   4  11        0.77       -7.87     11.02 o 
  -2   4  11       10.22        1.79     11.97 o 
  -1   4  11        1.36        4.58     12.62 o 
   0   4  11        5.19      -12.87     12.87 o 
   1   4  11       55.63       40.20     14.68 o 
   2   4  11       11.11       -5.97     14.93 o 
   3   4  11        0.01       11.35     14.34 o 
   4   4  11       54.05       21.19     15.68 o 
   5   4  11        2.37       -8.88     16.24 o 
 -12   5  11       18.41       34.84     16.76 o 
 -11   5  11        1.67       10.09     15.30 o 
 -10   5  11        0.76       15.63     14.43 o 
  -9   5  11       27.96       23.57     14.32 o 
  -8   5  11        3.92       12.83     18.69 o 
  -7   5  11        9.19       -1.46     13.79 o 
  -6   5  11        3.91        8.38     12.08 o 
  -5   5  11        4.07        2.45     12.68 o 
  -4   5  11        6.58       -4.27      8.48 o 
  -3   5  11        0.87       12.09     11.60 o 
  -2   5  11      115.54      121.17     14.60 o 
  -1   5  11       48.77       54.23     14.17 o 
   0   5  11       24.93       23.53     14.08 o 
   1   5  11      124.92      136.04     17.17 o 
   2   5  11        0.00       -6.31     14.97 o 
   3   5  11       66.86       71.09     19.15 o 
   4   5  11        3.43        8.04     18.59 o 
 -11   6  11        8.87        9.58     16.07 o 
 -10   6  11        0.00        6.80     14.82 o 
  -9   6  11        0.81       -2.31     14.19 o 
  -8   6  11        2.33       -1.12     15.85 o 
  -7   6  11        2.04      -11.03     12.29 o 
  -6   6  11       49.73       37.97     15.41 o 
  -5   6  11        3.13      -12.60     17.31 o 
  -4   6  11       13.01       17.14     10.09 o 
  -3   6  11       14.63        4.35      8.74 o 
  -2   6  11       62.20       67.11     10.36 o 
  -1   6  11       18.79       31.01      9.95 o 
   0   6  11        0.04       -9.66      9.66 o 
   1   6  11        0.94      -14.21     14.21 o 
   2   6  11        5.18        7.62     17.07 o 
   3   6  11       10.96       29.64     18.83 o 
   4   6  11        0.12      -12.68     18.67 o 
 -10   7  11        3.57      -15.17     15.17 o 
  -9   7  11       16.53       15.43     15.10 o 
  -8   7  11        1.40       -7.16     17.03 o 
  -7   7  11        2.60       -4.71     15.93 o 
  -6   7  11        9.17        6.77     15.74 o 
  -5   7  11       12.80       17.80     15.96 o 
  -4   7  11        0.24       -6.58     12.69 o 
  -3   7  11       21.57        0.28     10.31 o 
  -2   7  11        0.87       -9.48     13.79 o 
  -1   7  11        2.16       -9.74      9.74 o 
   0   7  11       21.97       18.42     11.06 o 
   1   7  11       15.08       15.89     11.41 o 
   2   7  11       45.51       47.61     13.64 o 
   3   7  11       24.77       10.67     19.11 o 
  -9   8  11       11.11       -9.94     18.79 o 
  -8   8  11        6.79       -2.96     17.49 o 
  -7   8  11       19.14       14.10     18.24 o 
  -6   8  11        3.90        1.20     18.77 o 
  -5   8  11       14.06       24.65     12.55 o 
  -4   8  11        1.14       -8.69     10.69 o 
  -3   8  11        2.52       11.38     11.23 o 
  -2   8  11        6.87       -5.36     13.67 o 
  -1   8  11        0.02        8.57     10.87 o 
   0   8  11       74.58       72.91     13.02 o 
   1   8  11       19.93       23.47     14.82 o 
   2   8  11        7.98       -0.51     20.46 o 
  -7   9  11        0.01       -1.31     18.35 o 
  -6   9  11       15.47       23.39     18.21 o 
  -5   9  11        8.09       -0.76     12.35 o 
  -4   9  11       43.94       13.31     17.59 o 
  -3   9  11        1.24      -11.69     11.69 o 
  -2   9  11        0.13      -11.53     11.53 o 
  -1   9  11       55.07       64.28     14.31 o 
   0   9  11       27.56       24.24     13.46 o 
 -12   0  12       24.93       63.88     28.92 o 
 -10   0  12        5.53        4.43     25.34 o 
  -8   0  12        3.93       21.11     16.47 o 
  -6   0  12        5.41       -6.45     17.42 o 
  -4   0  12       12.07       13.77     26.28 o 
  -2   0  12       68.67       66.89     15.16 o 
   0   0  12        4.94        2.66     18.38 o 
   2   0  12       27.72       36.82     23.46 o 
   4   0  12       22.50       53.76     28.03 o 
 -12   1  12       24.54       18.11     20.01 o 
 -11   1  12       12.55       27.31     18.78 o 
 -10   1  12        5.34        4.31     13.34 o 
  -9   1  12       11.96       -0.66     13.15 o 
  -8   1  12        0.01       -5.90     10.27 o 
  -7   1  12       61.60       53.76     13.13 o 
  -6   1  12        2.74       -5.97     10.32 o 
  -5   1  12       17.36       10.82      9.14 o 
  -4   1  12       10.61        8.23      9.59 o 
  -3   1  12      110.60      107.17     11.13 o 
  -2   1  12       38.13       41.04     10.45 o 
  -1   1  12       67.35       92.80     11.38 o 
   0   1  12        7.08       -5.92     11.73 o 
   1   1  12       25.86       26.95     12.98 o 
   2   1  12        0.36       -8.68     13.23 o 
   3   1  12        1.90       -1.13     15.30 o 
   4   1  12        5.80       -7.73     15.91 o 
   5   1  12        2.23       -4.70     22.87 o 
 -12   2  12       23.77        6.97     17.71 o 
 -11   2  12       25.33       22.78     14.77 o 
 -10   2  12        0.17      -12.42     18.54 o 
  -9   2  12        0.42       -5.79     17.23 o 
  -8   2  12        1.21        2.30     12.39 o 
  -7   2  12        4.02       -2.73     13.80 o 
  -6   2  12        2.68       -9.04     10.56 o 
  -5   2  12       24.87       27.94     10.60 o 
  -4   2  12       32.92       26.15     10.58 o 
  -3   2  12       23.73       24.46     11.02 o 
  -2   2  12       88.23       75.07     12.02 o 
  -1   2  12        0.04       -6.03     11.19 o 
   0   2  12        2.37       16.83     12.23 o 
   1   2  12        5.30        6.42     12.78 o 
   2   2  12        6.35        4.49     13.37 o 
   3   2  12       39.18       16.82     14.67 o 
   4   2  12        8.59        8.21     15.05 o 
 -12   3  12        0.10       -3.88     15.14 o 
 -11   3  12       10.82        3.67     14.60 o 
 -10   3  12       11.17       18.79     13.84 o 
  -9   3  12        0.21       -0.28     12.85 o 
  -8   3  12        8.13       13.98     13.63 o 
  -7   3  12        0.11       -4.53     12.54 o 
  -6   3  12       21.23       15.12     11.08 o 
  -5   3  12       70.45       69.89     11.31 o 
  -4   3  12        0.00      -10.14     10.14 o 
  -3   3  12       49.01       48.35     12.90 o 
  -2   3  12        9.46       -0.69     12.58 o 
  -1   3  12        9.00       12.67     13.62 o 
   0   3  12        3.57       -3.04     14.02 o 
   1   3  12        0.68       -4.79     14.37 o 
   2   3  12       86.62       94.71     15.41 o 
   3   3  12        2.29      -13.85     13.85 o 
   4   3  12        0.00       -9.61     15.40 o 
 -11   4  12        1.75       -1.85     16.20 o 
 -10   4  12        1.09       -5.15     14.06 o 
  -9   4  12        0.32        8.12     13.72 o 
  -8   4  12       15.50       39.60     16.24 o 
  -7   4  12        9.23       -6.22     12.58 o 
  -6   4  12        0.29       14.67     12.67 o 
  -5   4  12        4.17        7.80     10.12 o 
  -4   4  12        0.29        1.71     11.77 o 
  -3   4  12       23.87       41.81     15.25 o 
  -2   4  12        0.64       -6.49     12.54 o 
  -1   4  12       22.60       18.78     14.01 o 
   0   4  12        0.43      -13.68     13.68 o 
   1   4  12        0.04        2.37     14.86 o 
   2   4  12        0.51       10.69     16.62 o 
   3   4  12        1.48      -11.86     16.50 o 
   4   4  12        0.04       27.51     24.08 o 
 -11   5  12        9.57       18.07     24.46 o 
 -10   5  12        0.99       -0.14     14.81 o 
  -9   5  12        0.63       22.51     13.90 o 
  -8   5  12       10.63        8.43     13.80 o 
  -7   5  12        5.58       21.46     12.96 o 
  -6   5  12        3.19        6.78     15.24 o 
  -5   5  12        8.04       -9.17     13.42 o 
  -4   5  12        1.07        3.16     11.85 o 
  -3   5  12       60.48       62.85     13.50 o 
  -2   5  12        0.69       -7.07     12.80 o 
  -1   5  12       16.53        6.82     14.85 o 
   0   5  12       17.09        5.20     14.62 o 
   1   5  12        0.39       -3.57     15.17 o 
   2   5  12       94.38      108.11     31.03 o 
   3   5  12        0.00       -8.07     16.51 o 
 -10   6  12        1.87      -13.27     15.20 o 
  -9   6  12        0.26        2.10     14.81 o 
  -8   6  12        7.95        6.66     14.33 o 
  -7   6  12       37.72       47.43     21.35 o 
  -6   6  12        8.59       -1.89     15.44 o 
  -5   6  12       13.50       -4.79     14.23 o 
  -4   6  12        5.56        2.10     13.98 o 
  -3   6  12       85.23       65.25     13.89 o 
  -2   6  12        0.14       -1.47     13.17 o 
  -1   6  12        0.00      -13.60     13.60 o 
   0   6  12        4.23      -14.54     14.54 o 
   1   6  12       11.74       16.43     16.24 o 
   2   6  12        0.50       -0.07     16.73 o 
  -9   7  12        0.88        4.37     45.30 o 
  -8   7  12        9.05       17.21     17.42 o 
  -7   7  12        2.85        8.82     17.20 o 
  -6   7  12        4.69      -23.51     23.51 o 
  -5   7  12        2.62      -21.26     21.26 o 
  -4   7  12        8.11       -4.23     14.88 o 
  -3   7  12        4.83        8.04     15.17 o 
  -2   7  12       13.69       18.12     13.99 o 
  -1   7  12       34.89       54.37     16.00 o 
   0   7  12        0.83        0.76     15.09 o 
   1   7  12        0.65        6.11     18.71 o 
  -7   8  12       11.41       20.96     17.80 o 
  -6   8  12       16.59       10.12     17.58 o 
  -5   8  12        0.25      -16.31     16.31 o 
  -4   8  12        0.71        1.66     11.56 o 
  -3   8  12       10.09        1.40     16.16 o 
  -2   8  12        0.35       -5.53     16.29 o 
  -1   8  12       21.51      -11.00     15.36 o 
 -11   0  13       58.17      104.48     30.61 o 
  -9   0  13       20.55       52.01     22.25 o 
  -7   0  13        0.24        6.03     16.60 o 
  -5   0  13        0.60        3.50     17.18 o 
  -3   0  13       72.53       70.37     16.50 o 
  -1   0  13       22.86       32.99     16.25 o 
   1   0  13        0.34      -19.67     19.67 o 
   3   0  13        6.61       24.31     24.14 o 
 -11   1  13        2.72       34.66     19.79 o 
 -10   1  13       54.78       57.00     15.93 o 
  -9   1  13        0.40        7.39     14.53 o 
  -8   1  13       25.36       12.43     11.48 o 
  -7   1  13        8.92        1.64     11.04 o 
  -6   1  13        0.89      -11.04     11.04 o 
  -5   1  13        0.26      -10.48     10.48 o 
  -4   1  13        4.60       -7.74     11.29 o 
  -3   1  13       10.41       17.64     10.49 o 
  -2   1  13      117.66      137.57     12.65 o 
  -1   1  13        3.60      -11.70     11.70 o 
   0   1  13        0.08      -12.49     12.49 o 
   1   1  13       10.17        2.14     13.34 o 
   2   1  13        0.00       39.64     18.15 o 
   3   1  13        9.69       -0.13     16.57 o 
 -11   2  13        4.27       -6.01     15.77 o 
 -10   2  13        1.29       -2.84     13.84 o 
  -9   2  13        0.02      -13.01     13.01 o 
  -8   2  13        6.20       -3.84     13.47 o 
  -7   2  13        1.55       17.56     11.44 o 
  -6   2  13       36.73       20.44     11.79 o 
  -5   2  13        4.82        5.54     10.86 o 
  -4   2  13        1.11      -11.08     11.08 o 
  -3   2  13        5.28       13.99     13.67 o 
  -2   2  13        0.32      -12.77     13.14 o 
  -1   2  13        0.01       -6.79     13.77 o 
   0   2  13        1.75       -0.33     14.87 o 
   1   2  13        3.12      -13.20     13.20 o 
   2   2  13        2.53       -0.19     17.40 o 
   3   2  13        2.20      -15.96     15.96 o 
 -11   3  13        2.95       18.24     15.59 o 
 -10   3  13       13.11       18.46     14.72 o 
  -9   3  13        0.37        1.34     13.64 o 
  -8   3  13        0.05        9.98     13.69 o 
  -7   3  13       14.36       22.46     13.55 o 
  -6   3  13        5.30        5.76     11.63 o 
  -5   3  13        6.54       14.70     11.22 o 
  -4   3  13        0.13      -11.85     11.85 o 
  -3   3  13        7.54       -3.54     13.15 o 
  -2   3  13       21.38       19.20     13.87 o 
  -1   3  13        0.89       -3.08     14.21 o 
   0   3  13        0.74       10.67     14.81 o 
   1   3  13        1.25        2.67     15.81 o 
   2   3  13        0.03       -9.85     16.19 o 
 -10   4  13        1.26        4.34     14.22 o 
  -9   4  13        1.12       12.87     14.56 o 
  -8   4  13        2.34       -2.43     13.74 o 
  -7   4  13        0.53       -4.61     13.63 o 
  -6   4  13        5.54       -6.63     16.38 o 
  -5   4  13        8.10        8.01     12.44 o 
  -4   4  13        2.59       -1.12     16.13 o 
  -3   4  13       15.82       -4.34     12.84 o 
  -2   4  13        0.09       -8.25     13.33 o 
  -1   4  13        9.27       19.15     14.50 o 
   0   4  13        0.44       -5.99     14.82 o 
   1   4  13        0.05       15.12     16.33 o 
   2   4  13        4.55       12.00     17.11 o 
 -10   5  13       17.83       36.61     19.07 o 
  -9   5  13        3.55      -14.47     14.47 o 
  -8   5  13        5.93       -1.31     14.03 o 
  -7   5  13       10.88       13.96     25.14 o 
  -6   5  13        0.47       -2.47     15.96 o 
  -5   5  13        3.38        1.35     14.45 o 
  -4   5  13        0.00       -7.83     12.48 o 
  -3   5  13        1.41      -12.60     12.60 o 
  -2   5  13       16.84       -7.35     13.60 o 
  -1   5  13        0.09      -14.63     15.63 o 
   0   5  13        1.57       -7.28     15.57 o 
   1   5  13        2.47      -18.77     18.77 o 
  -9   6  13        0.67      -19.07     25.35 o 
  -8   6  13       12.28        4.61     17.54 o 
  -7   6  13        1.15      -15.43     20.66 o 
  -6   6  13       39.72       13.54     17.14 o 
  -5   6  13        3.05      -10.01     14.42 o 
  -4   6  13        0.74       -5.18     15.07 o 
  -3   6  13        0.00      -13.14     13.14 o 
  -2   6  13        0.00       -3.26     13.57 o 
  -1   6  13        2.24      -16.14     16.14 o 
   0   6  13        1.09       -5.84     15.73 o 
  -7   7  13       20.84       29.94     17.80 o 
  -6   7  13        6.77       -5.37     17.47 o 
  -5   7  13        3.10      -14.23     17.77 o 
  -4   7  13        1.58       -6.99     15.84 o 
  -3   7  13        0.01        5.07     16.54 o 
  -2   7  13        0.63       15.22     14.98 o 
  -1   7  13        0.22       -4.97     28.98 o 
 -10   0  14        0.10       22.68     28.96 o 
  -8   0  14        0.74        4.64     17.28 o 
  -6   0  14        0.39       21.47     18.92 o 
  -4   0  14        9.60      -18.20     23.97 o 
  -2   0  14        0.83        7.61     16.27 o 
   0   0  14        0.01        0.25     21.70 o 
 -10   1  14       11.32       13.40     15.88 o 
  -9   1  14        7.27       -7.41     14.86 o 
  -8   1  14        3.77        5.17     13.46 o 
  -7   1  14        0.09       -5.03     12.52 o 
  -6   1  14        5.06        8.71     12.31 o 
  -5   1  14       21.67       20.89     12.10 o 
  -4   1  14        7.51       27.87     12.71 o 
  -3   1  14       12.59       12.69     12.82 o 
  -2   1  14       20.27       43.37     15.28 o 
  -1   1  14        1.11      -14.25     14.25 o 
   0   1  14        3.76       -1.81     13.67 o 
   1   1  14        0.00      -16.53     16.53 o 
 -10   2  14        1.39        1.39     15.98 o 
  -9   2  14        1.13       -7.57     15.26 o 
  -8   2  14        2.41      -11.39     14.44 o 
  -7   2  14        3.63      -11.94     11.94 o 
  -6   2  14        0.53       13.91     12.30 o 
  -5   2  14        5.03        6.94     11.59 o 
  -4   2  14        0.01      -12.16     12.16 o 
  -3   2  14        1.70        3.39     14.11 o 
  -2   2  14        5.06       18.24     14.69 o 
  -1   2  14        0.17       21.29     15.33 o 
   0   2  14        0.10       -2.04     15.54 o 
   1   2  14        0.06       11.88     16.47 o 
 -10   3  14       15.13       56.47     32.07 o 
  -9   3  14        0.25      -13.19     15.29 o 
  -8   3  14        2.32        1.02     14.27 o 
  -7   3  14       28.43       26.60     14.81 o 
  -6   3  14        0.82      -11.52     17.34 o 
  -5   3  14        1.52      -10.13     12.91 o 
  -4   3  14        7.33      -12.47     13.35 o 
  -3   3  14        0.07        0.71     14.15 o 
  -2   3  14        0.53      -13.50     14.26 o 
  -1   3  14        0.97      -13.60     14.70 o 
   0   3  14        0.00      -15.40     15.40 o 
  -9   4  14        0.17       -0.56     20.42 o 
  -8   4  14        6.39      -13.95     13.95 o 
  -7   4  14        2.50      -11.24     26.02 o 
  -6   4  14        0.02      -16.63     16.63 o 
  -5   4  14        4.25        7.22     13.29 o 
  -4   4  14        0.20      -13.24     13.24 o 
  -3   4  14        4.09       -1.25     14.19 o 
  -2   4  14        0.00       -2.81     14.43 o 
  -1   4  14        2.15        9.26     15.81 o 
   0   4  14        8.11      -10.78     18.71 o 
  -8   5  14        1.09      -11.02     17.88 o 
  -7   5  14       14.32       20.44     17.42 o 
  -6   5  14        7.23       -2.86     24.62 o 
  -5   5  14        4.59       -2.66     15.96 o 
  -4   5  14        0.02        1.81     13.88 o 
  -3   5  14        4.66       12.42     16.30 o 
  -2   5  14        0.02      -14.72     14.72 o 
  -1   5  14        2.44      -14.36     21.58 o 
  -6   6  14        2.77      -44.86     44.86 o 
  -5   6  14        1.81      -19.51     19.51 o 
  -4   6  14        1.23      -28.33     33.94 o 
  -3   6  14        1.07       13.79     31.00 o 
  -7   0  15        3.62       -7.60     18.49 o 
  -5   0  15        0.00        7.19     20.76 o 
  -3   0  15        7.82       17.15     26.70 o 
  -1   0  15        4.06       30.36     32.56 o 
  -8   1  15        0.61      -15.32     17.23 o 
  -7   1  15        6.39       -3.34     13.47 o 
  -6   1  15        0.02       -5.12     13.77 o 
  -5   1  15        5.82        4.27     20.40 o 
  -4   1  15       40.12       30.26     13.63 o 
  -3   1  15        0.14        1.70     15.16 o 
  -2   1  15        0.58        1.60     15.51 o 
  -8   2  15        1.38        0.32     16.83 o 
  -7   2  15        1.98       -7.51     16.26 o 
  -6   2  15        3.23        4.79     21.69 o 
  -5   2  15        0.92        1.36     14.15 o 
  -4   2  15        6.38       17.81     14.87 o 
  -3   2  15       22.23       37.76     15.92 o 
  -2   2  15       10.38        8.65     16.03 o 
  -7   3  15        4.15       -8.80     15.67 o 
  -6   3  15        4.01       -2.67     21.04 o 
  -5   3  15        0.01       -9.13     14.98 o 
  -4   3  15       30.55       24.28     14.98 o 
  -3   3  15        1.99      -15.85     15.85 o 
  -5   4  15        0.03       -0.09     27.71 o 
                                                 
